# Supplementary material for: Relationship Between Person-Organization Fit and Teacher Burnout in Kindergarten: The Mediating Role of Job Satisfaction
Source: Front Psychiatry. 2022 Jul 8;13:948934. doi: 10.3389/fpsyt.2022.948934 (PMC9304899; doi:10.3389/fpsyt.2022.948934)
Supplement: Supplementary file 1 [file Table_1.XLS]

## Sheet: Sheet1
性别	年龄	教龄	最高学历	专业是否为学前教育	有无编制	任教年级	职称	园所性质	园所地点	A1	A2	A3	B4	B5	B6	C7	C8	C9	D1	D2	D3	D6	D8	D13	D14	D16	D20	Q5	Q10	Q11	Q15	Q22	F4	F7	F9	F12	F17	F18	F19	F21	G1	G2	G3	G4	G5	G6	G7	H8	H9
1	2	2	3	1	1	3	2	2	2	4	5	4	5	5	5	5	5	5	1	0	0	5	1	0	6	0	0	0	0	5	0	1	6	6	0	0	2	6	5	5	6	5	6	6	4	5	6	5	5
1	2	2	3	1	1	3	2	2	2	4	5	4	5	5	5	5	5	5	1	0	0	5	1	0	6	0	0	0	0	5	0	1	6	6	0	0	2	6	5	5	6	5	6	6	4	5	6	5	5
2	2	2	2	1	2	1	1	1	2	4	4	4	4	4	4	4	4	4	0	0	0	0	0	0	4	0	0	0	0	6	0	0	6	6	1	0	0	6	1	6	6	4	4	3	1	2	5	5	5
2	2	2	2	1	2	1	1	1	2	4	4	4	4	4	4	4	4	4	0	0	0	0	0	0	4	0	0	0	0	6	0	0	6	6	1	0	0	6	1	6	6	4	4	3	1	2	5	5	5
2	2	2	2	2	2	2	1	2	2	4	4	4	4	4	4	4	4	4	1	1	1	1	0	1	1	1	0	0	0	1	0	1	6	6	0	0	0	6	6	6	5	5	5	5	5	5	5	5	5
2	2	2	2	2	2	2	1	2	2	4	4	4	4	4	4	4	4	4	1	1	1	1	0	1	1	1	0	0	0	1	0	1	6	6	0	0	0	6	6	6	5	5	5	5	5	5	5	5	5
2	2	2	4	1	1	1	3	1	1	3	4	3	2	2	2	2	2	4	5	5	5	5	5	5	5	5	5	0	5	3	3	6	2	4	2	1	4	3	3	4	3	3	3	4	4	4	4	5	3
2	2	2	4	1	1	1	3	1	1	3	4	3	2	2	2	2	2	4	5	5	5	5	5	5	5	5	5	0	5	3	3	6	2	4	2	1	4	3	3	4	3	3	3	4	4	4	4	5	3
2	3	2	1	1	2	2	1	2	1	3	3	3	3	3	3	3	3	3	0	0	6	6	6	6	6	6	6	6	6	6	6	6	0	0	0	0	0	0	0	0	6	6	5	5	5	5	5	5	5
2	3	2	1	1	2	2	1	2	1	3	3	3	3	3	3	3	3	3	0	0	6	6	6	6	6	6	6	6	6	6	6	6	0	0	0	0	0	0	0	0	6	6	5	5	5	5	5	5	5
2	4	2	1	2	2	2	1	2	2	4	4	4	2	2	2	4	4	4	3	4	3	5	0	2	5	3	2	1	0	2	0	2	4	6	1	1	3	3	4	4	5	4	5	5	4	4	4	5	3
2	4	2	1	2	2	2	1	2	2	4	4	4	2	2	2	4	4	4	3	4	3	5	0	2	5	3	2	1	0	2	0	2	4	6	1	1	3	3	4	4	5	4	5	5	4	4	4	5	3
2	4	3	1	2	2	3	1	2	1	4	5	5	5	5	5	5	5	5	1	0	0	0	0	0	0	0	0	0	0	0	0	0	0	0	0	0	0	0	0	0	6	6	6	6	6	6	6	6	6
2	4	3	1	2	2	3	1	2	1	4	5	5	5	5	5	5	5	5	1	0	0	0	0	0	0	0	0	0	0	0	0	0	0	0	0	0	0	0	0	0	6	6	6	6	6	6	6	6	6
1	1	2	3	1	2	3	1	1	1	4	4	4	4	4	3	3	4	4	2	5	4	2	0	1	5	2	2	2	2	4	1	3	6	4	0	1	4	2	2	6	4	4	4	4	4	4	4	4	4
1	2	1	4	2	2	2	1	2	1	4	4	4	4	4	4	4	4	4	1	2	2	6	1	0	6	2	5	1	0	5	3	3	3	3	3	4	5	5	3	4	3	5	4	5	4	4	4	4	4
1	2	2	3	1	2	1	1	2	1	4	4	4	5	4	4	4	4	4	0	1	0	1	1	1	0	0	0	0	0	1	0	0	0	2	0	0	0	1	0	0	5	5	5	5	5	5	5	5	5
1	2	2	4	1	1	3	1	1	1	4	4	4	2	2	2	4	2	2	2	5	5	6	5	4	5	2	3	0	0	4	3	5	6	6	1	2	3	1	0	2	4	3	3	3	3	4	4	4	3
1	2	2	4	1	2	2	1	2	1	4	4	4	4	4	4	3	4	4	2	3	3	6	5	0	6	4	4	4	4	4	4	5	2	2	4	3	2	1	2	1	5	4	4	4	4	4	4	4	4
1	2	3	2	1	1	2	1	2	2	5	5	5	5	5	5	5	5	5	0	0	0	0	0	0	0	0	0	0	1	0	0	2	2	2	0	1	2	1	1	1	6	5	6	6	6	5	6	6	5
1	2	3	4	1	2	3	1	2	2	5	5	5	5	5	5	5	5	5	1	0	0	1	0	0	1	1	0	0	0	0	0	0	0	0	0	1	1	0	0	1	6	6	6	6	6	6	6	6	6
1	3	2	4	2	2	4	1	2	2	5	5	5	5	4	4	4	5	4	1	1	0	0	0	0	1	0	1	1	0	1	0	1	0	1	0	0	1	0	1	1	6	6	5	6	6	6	6	6	5
1	3	2	5	1	1	3	3	2	2	5	5	5	5	4	4	5	5	5	0	1	1	0	1	0	1	0	1	0	0	0	1	2	1	0	2	1	2	1	2	1	4	4	5	6	5	6	5	4	5
1	3	3	3	2	2	3	1	2	2	5	5	5	5	5	5	4	5	5	1	0	0	0	1	0	1	0	1	1	0	0	1	1	2	2	1	0	1	1	2	2	4	5	5	6	6	5	6	5	5
1	4	4	4	2	1	1	2	1	1	5	5	5	5	5	5	5	5	5	3	2	2	0	1	1	1	0	0	1	0	1	0	0	0	0	0	0	0	0	0	0	6	6	6	6	6	6	6	6	6
2	1	1	2	1	2	1	1	1	1	4	4	4	4	4	4	4	4	4	3	4	3	3	0	0	3	0	4	0	0	3	3	3	6	3	3	3	3	3	3	3	4	4	4	4	4	4	4	4	4
2	1	1	2	1	2	2	1	2	1	4	3	3	4	3	4	4	4	4	0	1	0	0	0	0	0	0	0	1	0	0	0	0	0	0	0	1	0	2	0	0	5	5	5	5	5	5	5	5	5
2	1	1	2	1	2	2	1	2	1	4	4	4	4	4	4	3	4	4	0	1	1	0	1	1	2	0	0	1	1	2	2	2	1	1	0	1	2	1	0	2	5	5	5	5	5	5	5	5	5
2	1	1	2	1	2	3	1	2	1	5	5	5	5	5	5	5	5	5	0	0	0	0	0	0	0	0	0	0	0	0	0	0	0	0	0	0	0	0	0	0	6	6	6	6	6	6	6	6	6
2	1	1	3	1	2	1	1	2	1	3	3	4	4	4	2	4	4	3	2	5	2	5	5	0	2	2	2	0	2	5	0	0	6	2	1	1	2	6	1	2	4	5	5	5	4	4	5	5	5
2	1	1	3	1	2	1	1	2	1	4	4	4	3	4	4	4	4	4	6	6	6	5	6	6	5	6	4	1	6	4	4	6	2	0	1	1	4	0	2	3	4	4	6	5	4	4	3	3	2
2	1	1	3	1	2	1	1	2	1	4	4	4	4	4	4	4	4	4	2	4	0	0	2	1	0	2	1	2	2	1	2	1	2	2	1	0	1	2	2	1	4	4	5	5	5	4	5	5	5
2	1	1	3	1	2	1	1	2	1	4	4	4	4	4	4	5	5	4	2	1	1	1	0	0	0	0	1	1	3	2	2	2	2	2	1	1	1	1	1	1	6	5	5	5	5	4	4	5	5
2	1	1	3	1	2	1	1	2	1	5	5	5	5	5	5	5	5	5	0	1	0	0	0	0	1	0	1	0	1	0	1	1	1	1	2	2	1	1	0	2	6	6	6	6	6	6	6	6	6
2	1	1	3	1	2	2	1	2	1	3	3	3	3	3	4	4	4	5	0	0	1	0	1	1	1	1	1	2	2	3	1	2	1	1	1	0	2	2	1	0	6	6	6	6	6	6	6	6	6
2	1	1	3	1	2	3	1	1	1	5	5	5	5	5	4	4	4	5	0	1	1	0	0	0	0	0	0	0	0	0	0	0	1	0	1	0	1	0	1	0	6	6	6	6	6	5	6	5	5
2	1	1	4	1	2	1	1	2	1	5	5	5	5	5	5	5	5	5	0	0	0	0	0	1	0	0	0	1	0	0	0	0	0	0	0	1	0	0	0	1	6	5	5	5	5	5	6	6	6
2	1	1	4	1	2	2	1	2	1	4	2	4	4	3	2	2	4	4	2	4	3	3	2	0	4	2	4	2	2	4	2	2	3	3	1	2	2	3	3	5	4	3	5	5	5	5	4	5	4
2	1	1	4	1	2	4	1	1	1	5	5	5	4	4	4	4	4	5	0	0	0	1	0	0	0	1	0	0	0	0	0	0	0	1	2	0	1	0	0	0	5	5	6	6	6	6	6	5	5
2	1	2	2	1	2	1	1	1	1	5	5	5	5	5	5	5	5	5	1	0	0	0	0	0	0	1	1	0	0	0	0	0	0	0	0	1	1	1	1	1	5	5	5	5	5	5	5	5	5
2	1	2	2	1	2	1	1	2	2	5	5	5	5	5	4	4	4	4	4	0	0	1	0	0	1	0	1	0	1	1	1	1	1	0	0	1	1	0	1	1	6	6	6	6	6	6	6	6	6
2	1	2	3	1	2	1	3	2	2	5	4	5	4	5	4	5	4	5	2	2	1	2	3	1	2	3	1	2	1	0	1	1	2	2	2	2	1	1	1	1	6	5	6	5	6	5	6	5	6
2	2	1	1	1	2	1	1	2	1	5	5	5	5	5	5	5	5	5	0	0	0	0	0	0	6	0	6	0	0	6	0	0	6	6	0	0	0	5	0	6	6	6	6	6	6	6	6	6	6
2	2	1	1	1	2	2	1	2	1	4	4	4	4	4	4	4	5	4	1	0	0	0	2	1	1	1	1	2	2	1	1	1	1	1	1	1	1	1	1	1	5	5	5	5	5	5	5	5	5
2	2	1	1	2	2	2	1	1	2	4	4	4	5	4	4	4	5	5	4	3	0	0	6	0	0	0	0	5	0	0	0	0	0	0	0	0	0	0	0	1	4	5	6	6	5	5	6	6	6
2	2	1	2	1	2	1	1	1	2	3	3	4	4	3	3	4	4	4	1	4	4	5	4	2	2	2	4	4	2	2	2	2	0	0	0	1	1	1	2	2	5	5	5	5	5	4	6	3	4
2	2	1	3	1	1	2	1	1	1	5	5	5	5	5	5	5	5	5	0	6	5	6	6	0	6	3	6	0	0	6	0	4	6	6	0	0	0	6	0	6	6	6	6	6	6	6	6	6	6
2	2	1	3	1	2	1	1	1	1	4	4	4	4	4	3	4	4	4	0	2	3	6	0	0	6	0	6	0	0	5	0	0	6	6	0	0	4	6	0	6	5	5	5	6	5	5	6	5	4
2	2	1	3	1	2	1	1	1	1	4	4	4	4	4	4	4	4	4	0	0	0	0	0	0	0	0	0	0	0	0	0	0	1	1	1	1	1	0	0	2	4	4	5	5	5	5	5	4	4
2	2	1	3	1	2	1	1	1	1	4	4	5	5	4	4	5	5	5	0	0	0	1	1	0	0	1	0	1	0	1	1	0	1	0	0	0	0	1	0	0	5	5	5	5	5	5	5	5	5
2	2	1	3	1	2	1	1	1	1	5	5	5	4	4	4	5	5	5	0	2	0	6	4	0	6	2	6	0	0	6	1	2	6	4	0	0	1	5	1	1	5	5	4	5	5	5	5	5	5
2	2	1	3	1	2	1	1	1	2	4	5	4	5	5	5	4	4	5	0	0	0	0	2	2	0	0	0	0	0	0	0	0	1	0	1	0	0	0	2	0	4	5	6	6	6	4	5	6	6
2	2	1	3	1	2	2	1	2	1	5	5	5	5	5	5	5	5	5	1	2	1	2	0	0	1	0	1	2	0	1	0	2	0	0	0	0	0	0	0	0	6	6	4	6	6	6	5	5	5
2	2	1	3	2	2	3	1	2	1	4	4	4	4	4	4	4	4	4	4	4	4	5	0	0	0	0	0	0	0	5	0	4	6	6	6	1	1	6	2	1	4	4	6	5	5	5	5	5	5
2	2	1	4	1	1	1	1	1	1	4	4	3	3	3	3	3	3	4	1	1	1	3	2	0	5	3	3	3	3	3	3	3	6	3	0	0	4	5	3	6	4	4	3	5	5	3	5	4	4
2	2	1	4	1	1	1	1	1	2	4	3	4	4	4	2	4	4	4	2	4	4	5	4	5	5	4	6	3	4	4	4	5	6	2	0	0	1	4	1	6	5	5	3	4	5	5	5	5	5
2	2	1	4	1	1	2	2	1	1	4	4	4	4	4	4	4	4	4	2	0	0	0	0	0	6	0	6	0	0	6	0	0	6	6	6	6	6	6	0	6	6	6	1	6	6	6	6	6	6
2	2	1	4	1	1	4	1	1	1	3	3	2	2	2	2	2	2	2	3	3	3	3	3	3	3	3	3	2	1	5	4	5	0	0	0	0	0	0	0	0	6	6	6	6	6	6	6	6	6
2	2	1	4	1	1	4	1	1	1	4	4	4	2	4	2	4	4	4	1	6	4	6	1	2	6	2	5	2	2	2	1	2	6	5	5	5	5	4	5	4	4	4	3	3	3	2	6	5	5
2	2	1	4	1	2	1	1	1	1	2	2	2	2	2	2	2	2	2	2	6	6	2	4	2	2	6	2	6	6	0	6	6	1	0	5	5	6	1	5	1	4	3	3	2	4	4	3	3	3
2	2	1	4	1	2	1	1	1	1	4	4	4	4	4	4	4	4	4	0	0	0	0	0	0	0	0	0	0	0	0	0	0	1	1	0	0	1	0	0	0	6	5	6	6	6	5	5	6	5
2	2	1	4	1	2	1	1	1	1	4	4	4	4	4	4	4	4	5	0	2	0	0	0	0	1	0	0	0	0	0	0	1	0	0	0	0	1	0	0	0	5	6	6	6	6	5	6	6	5
2	2	1	4	1	2	1	1	1	1	4	4	4	4	5	5	4	4	4	0	2	1	0	0	0	0	1	0	1	0	1	2	0	0	0	0	0	0	0	0	0	5	5	6	5	6	5	6	5	6
2	2	1	4	1	2	1	1	1	1	5	5	5	5	4	5	5	5	5	1	2	1	0	0	0	2	0	2	0	1	0	0	0	0	0	0	0	0	0	0	0	6	6	6	6	6	6	5	6	6
2	2	1	4	1	2	1	1	1	1	5	5	5	5	5	5	5	5	5	0	0	0	0	0	0	0	0	0	0	0	0	0	0	0	0	1	0	0	0	0	0	5	6	6	6	6	3	6	5	6
2	2	1	4	1	2	2	1	1	1	4	4	5	5	5	4	4	4	4	0	0	1	0	1	0	1	0	1	0	1	0	1	0	1	0	1	0	2	0	1	1	4	5	4	4	5	5	4	5	5
2	2	1	4	1	2	2	1	1	1	5	5	5	4	4	4	4	4	4	1	2	0	6	0	0	6	0	0	0	0	5	1	0	6	6	1	0	1	6	1	2	6	6	6	6	6	5	6	6	6
2	2	1	4	1	2	2	1	1	1	5	5	5	5	5	5	4	4	4	0	0	0	0	1	0	0	0	1	0	0	1	0	1	1	1	1	1	0	1	1	1	4	4	5	5	5	4	5	5	5
2	2	1	4	1	2	2	1	1	1	5	5	5	5	5	5	5	5	5	0	0	0	0	0	0	1	0	0	0	0	0	0	1	1	0	0	0	0	0	0	0	6	6	6	6	6	4	6	6	6
2	2	1	4	1	2	2	1	2	1	2	2	2	2	2	2	2	2	2	2	3	4	4	1	3	2	3	2	2	3	2	2	4	1	1	2	2	1	1	1	2	4	5	5	5	5	5	4	4	4
2	2	1	4	1	2	2	1	2	1	4	4	3	4	4	4	5	4	4	4	4	3	5	3	1	6	4	5	0	0	5	2	3	4	6	0	0	2	2	2	3	5	3	5	6	5	5	6	6	5
2	2	1	4	1	2	2	1	2	1	5	4	5	5	4	4	5	4	5	0	0	0	0	0	1	2	1	0	0	2	1	1	1	2	2	1	1	2	2	2	2	6	6	6	6	6	6	5	6	5
2	2	1	4	1	2	3	1	1	1	5	5	5	4	4	4	4	4	4	0	3	3	0	0	0	0	0	0	0	0	0	0	0	1	1	0	0	0	0	2	0	6	6	6	6	6	4	6	6	5
2	2	1	4	1	2	3	1	1	1	5	5	5	5	5	5	5	5	5	0	1	1	6	0	0	6	0	6	0	0	5	0	1	6	6	0	1	1	6	0	5	5	5	5	5	5	5	5	5	5
2	2	1	4	1	2	3	1	1	1	5	5	5	5	5	5	5	5	5	1	2	1	0	0	0	0	0	0	2	0	0	0	0	2	1	1	1	0	0	0	1	6	6	6	6	6	6	6	6	6
2	2	1	4	1	2	3	1	2	2	3	3	3	4	4	4	4	4	4	1	1	1	1	1	1	1	1	0	0	1	1	1	1	1	1	1	1	1	1	1	1	6	6	6	6	6	5	5	6	6
2	2	1	4	2	2	1	1	1	1	4	4	4	4	4	4	4	4	4	1	2	0	0	0	2	1	0	0	0	0	0	0	2	1	1	0	1	0	0	0	0	5	5	5	5	5	5	6	5	5
2	2	1	4	2	2	1	1	2	1	2	2	2	2	2	2	2	2	2	2	6	4	4	4	2	4	4	4	5	6	2	5	6	3	3	4	3	3	3	3	3	3	3	3	3	3	3	3	3	3
2	2	1	4	2	2	1	1	2	1	4	4	4	4	4	4	4	4	4	0	4	4	6	0	0	6	0	6	0	0	5	0	2	6	6	0	1	1	6	0	6	5	5	5	5	5	5	5	5	5
2	2	1	4	2	2	3	1	2	1	4	4	4	4	4	1	2	2	2	3	6	3	0	0	2	0	1	4	0	0	4	6	5	6	0	1	0	6	3	1	2	3	3	5	5	4	4	5	5	3
2	2	1	4	2	2	3	1	2	1	4	4	4	4	4	4	4	4	4	2	2	2	3	4	0	6	0	4	0	0	6	0	2	6	6	0	0	1	3	0	2	5	5	4	6	5	5	5	5	4
2	2	1	5	1	1	1	1	1	1	4	4	4	4	4	3	3	3	4	1	2	1	2	3	2	2	4	4	1	2	1	2	1	2	1	1	2	1	1	2	2	5	5	5	5	4	4	5	5	5
2	2	2	1	1	1	3	3	2	1	4	4	4	4	4	4	4	4	4	0	2	0	5	0	0	5	0	1	0	0	6	0	0	6	6	0	0	2	6	1	6	5	5	5	5	5	5	5	5	5
2	2	2	1	1	2	3	1	2	1	3	2	2	3	2	2	2	3	3	1	5	5	6	6	5	3	4	4	0	0	5	6	6	5	2	0	1	2	3	2	4	4	3	4	3	6	4	3	3	3
2	2	2	1	2	2	1	1	2	2	5	4	5	5	5	5	5	5	5	2	4	2	6	2	2	6	0	5	0	0	5	0	6	4	4	0	0	0	5	1	6	6	6	3	6	6	6	6	6	6
2	2	2	1	2	2	3	1	2	1	5	5	4	4	4	5	5	4	5	0	0	0	0	2	1	2	0	0	1	0	0	0	0	1	2	1	0	0	0	0	0	4	4	5	5	5	5	5	5	5
2	2	2	1	2	2	3	2	2	1	5	5	4	4	4	4	5	5	5	0	0	0	0	0	0	0	0	0	0	2	0	0	0	1	1	1	1	1	1	2	1	4	4	5	5	5	5	5	3	4
2	2	2	2	1	1	1	1	2	1	4	4	4	5	4	4	4	4	4	0	0	0	0	1	0	0	0	0	2	0	0	0	0	2	2	0	0	1	1	1	1	6	6	6	6	6	6	6	5	5
2	2	2	2	1	1	2	3	1	2	4	4	4	4	4	4	4	4	4	0	0	0	0	0	0	0	0	0	0	0	0	0	0	1	1	1	1	1	1	1	1	5	5	5	5	5	5	5	5	5
2	2	2	2	1	2	1	1	2	1	4	4	4	4	4	3	4	4	4	1	4	2	5	0	0	6	2	5	0	0	4	2	6	6	1	0	0	1	6	6	6	4	4	4	6	4	4	5	5	4
2	2	2	2	1	2	2	1	2	2	4	4	4	4	4	4	4	3	3	1	2	0	1	1	1	1	2	1	1	0	0	0	0	1	1	0	1	1	0	0	0	4	5	6	6	4	4	6	5	5
2	2	2	2	1	2	2	1	2	2	5	5	5	5	5	5	4	5	5	0	1	0	0	0	1	0	0	0	0	0	0	0	0	0	1	2	2	1	0	0	0	6	6	6	6	6	6	5	6	6
2	2	2	2	1	2	2	2	1	1	4	4	4	4	4	4	4	4	4	0	1	0	0	0	0	0	0	0	0	0	0	0	0	0	1	1	0	0	0	0	1	5	5	5	5	5	5	5	5	5
2	2	2	2	1	2	3	1	2	1	4	4	4	4	4	4	4	4	4	0	0	0	1	0	0	0	0	1	0	0	0	0	0	0	0	0	1	0	0	0	0	6	6	6	6	6	6	6	6	6
2	2	2	2	2	1	2	1	2	1	1	4	4	4	4	4	4	4	4	0	0	0	0	0	0	0	0	0	0	0	0	0	0	0	0	0	0	0	0	0	1	6	6	6	6	6	6	6	6	6
2	2	2	2	2	1	2	1	2	1	4	4	4	4	4	4	4	4	4	4	2	1	2	1	0	1	0	2	1	0	2	1	0	1	1	1	1	1	1	1	1	5	5	5	5	5	5	5	5	5
2	2	2	2	2	1	2	3	1	1	4	5	5	4	4	4	4	4	4	0	1	0	0	1	1	0	0	0	0	0	1	1	0	0	2	0	1	0	0	0	0	5	5	5	5	4	5	5	5	5
2	2	2	2	2	2	1	1	1	2	4	4	4	5	5	5	4	4	4	0	0	0	0	0	0	0	0	0	0	0	1	1	1	1	0	0	0	0	0	0	0	5	5	6	6	5	5	6	6	6
2	2	2	2	2	2	4	1	2	2	4	3	3	3	3	4	4	3	3	2	2	1	1	1	2	1	1	2	2	1	1	0	0	0	0	0	0	0	1	0	0	4	4	4	5	5	4	4	5	4
2	2	2	2	2	2	4	1	2	2	4	4	4	4	4	3	4	3	3	1	2	0	1	2	1	2	2	0	0	0	1	0	2	2	1	1	1	0	0	1	1	5	5	5	6	5	5	6	6	5
2	2	2	3	1	1	1	1	1	1	4	4	4	4	4	5	4	5	4	4	5	4	3	2	4	4	1	1	2	3	2	2	2	0	2	2	0	0	0	2	2	5	5	5	5	5	5	5	4	5
2	2	2	3	1	1	1	1	1	1	5	5	5	5	5	5	5	5	5	0	1	2	0	1	0	0	0	2	1	6	5	3	4	2	2	2	2	1	1	1	1	5	5	5	5	5	5	5	5	5
2	2	2	3	1	1	1	1	1	2	3	4	2	2	3	4	4	4	5	2	2	4	6	5	3	3	5	5	6	5	6	5	6	0	0	0	0	2	2	2	2	5	5	4	5	4	5	6	3	4
2	2	2	3	1	1	2	1	1	1	2	2	3	2	2	1	2	3	3	1	1	1	1	1	0	0	1	1	2	1	0	0	0	2	2	2	2	2	2	2	2	4	4	4	4	4	4	4	5	4
2	2	2	3	1	1	2	1	1	1	4	4	4	3	4	4	4	4	4	0	4	0	6	2	0	6	2	1	6	0	3	4	5	6	6	0	0	6	6	5	6	4	5	5	3	3	5	5	5	5
2	2	2	3	1	1	2	1	1	1	4	4	4	4	4	4	4	4	4	0	3	4	4	4	4	3	3	3	0	4	4	0	0	6	6	0	0	0	2	2	2	5	5	5	5	5	5	5	5	5
2	2	2	3	1	1	2	1	1	2	4	4	4	4	4	4	3	4	4	5	4	2	1	4	2	4	0	3	2	2	1	0	0	0	1	2	2	2	1	0	0	5	3	5	6	5	5	5	5	3
2	2	2	3	1	1	2	1	2	1	3	4	4	4	4	3	4	4	4	1	3	1	1	1	1	1	1	2	2	1	1	1	1	2	1	2	2	1	1	0	2	4	4	5	5	5	5	5	5	4
2	2	2	3	1	1	2	2	1	1	5	5	5	5	5	5	5	5	5	0	1	0	0	1	0	1	0	0	0	0	0	0	0	0	1	1	1	1	0	0	0	6	6	6	6	6	6	6	5	5
2	2	2	3	1	1	2	2	1	1	5	5	5	5	5	5	5	5	5	1	0	0	0	0	1	2	1	1	1	1	0	2	1	1	0	0	1	0	0	0	0	5	5	6	5	5	6	6	6	6
2	2	2	3	1	1	2	3	1	2	4	4	4	4	4	4	4	4	4	0	0	0	0	0	0	0	0	0	0	0	0	0	2	0	0	0	0	0	0	0	0	5	5	5	5	5	5	5	5	5
2	2	2	3	1	1	3	1	1	1	4	4	4	4	4	4	4	4	4	0	2	0	6	0	0	6	0	6	0	0	6	2	2	6	6	0	0	2	6	0	6	5	5	5	5	5	5	5	5	5
2	2	2	3	1	1	3	1	1	1	5	5	5	5	5	5	5	5	5	0	0	0	0	0	1	0	1	0	1	1	2	2	0	1	1	1	1	1	1	1	1	6	6	6	6	6	6	6	6	6
2	2	2	3	1	2	1	1	1	1	4	4	4	5	5	5	5	5	5	1	3	0	0	0	1	0	0	0	0	0	0	1	0	0	1	0	1	0	1	0	1	6	6	6	6	6	6	6	6	6
2	2	2	3	1	2	1	1	1	1	5	5	5	5	5	4	4	5	5	1	2	3	6	0	0	6	0	6	0	0	5	0	0	6	6	0	0	4	6	1	6	5	5	6	6	5	4	5	6	6
2	2	2	3	1	2	1	1	1	1	5	5	5	5	5	5	5	5	5	3	6	6	6	3	0	6	6	6	0	0	6	0	4	6	6	0	0	0	3	0	6	4	4	6	6	6	6	6	6	6
2	2	2	3	1	2	1	1	2	1	4	4	4	4	5	4	4	4	4	0	1	0	0	1	0	1	0	1	1	1	1	1	1	0	0	0	1	0	1	0	1	5	5	5	5	5	6	5	5	6
2	2	2	3	1	2	1	1	2	1	4	4	4	4	5	5	5	5	5	0	0	0	0	0	0	0	0	1	0	0	0	0	1	0	1	0	0	0	0	0	1	6	6	6	6	6	6	6	6	6
2	2	2	3	1	2	1	1	2	1	4	4	4	4	5	5	5	5	5	0	0	0	0	1	0	0	0	0	0	0	1	1	1	0	1	0	1	0	0	0	0	6	6	6	6	6	6	6	6	6
2	2	2	3	1	2	1	1	2	1	4	4	4	5	5	4	5	5	5	0	1	0	0	1	0	1	0	1	0	1	1	1	1	0	1	0	1	1	0	1	0	6	5	5	6	6	4	6	5	4
2	2	2	3	1	2	1	1	2	1	4	5	5	5	4	4	5	5	5	0	1	0	0	0	1	0	1	0	0	0	0	0	0	0	1	1	0	0	0	1	0	6	5	6	6	5	5	6	6	6
2	2	2	3	1	2	1	1	2	1	5	5	5	5	5	5	5	5	5	0	0	0	0	0	1	0	0	0	2	0	0	0	0	0	0	0	0	0	0	0	0	6	6	6	6	6	6	6	6	6
2	2	2	3	1	2	1	1	2	1	5	5	5	5	5	5	5	5	5	1	2	1	1	1	0	0	0	0	0	0	0	0	0	1	0	0	0	0	0	0	0	6	6	6	6	6	6	6	6	6
2	2	2	3	1	2	1	2	1	1	3	3	3	3	4	3	4	3	5	1	3	2	1	2	3	2	2	3	0	1	0	1	0	0	0	0	1	0	1	0	1	5	5	5	5	5	4	5	5	5
2	2	2	3	1	2	1	2	1	1	3	3	4	4	4	5	4	4	4	1	2	1	0	1	1	0	1	0	2	1	1	2	0	0	1	0	1	0	1	1	1	5	5	5	5	5	4	5	5	5
2	2	2	3	1	2	1	2	1	1	3	4	4	5	4	4	5	4	3	1	2	1	1	1	1	2	0	0	2	0	1	1	0	0	0	1	0	0	0	1	1	5	5	5	5	5	4	5	5	5
2	2	2	3	1	2	1	2	1	1	4	4	4	3	3	4	3	4	4	1	2	0	1	1	1	0	0	0	1	0	0	0	0	0	1	0	1	0	1	0	0	5	5	5	5	5	5	5	5	5
2	2	2	3	1	2	1	2	2	1	4	4	4	4	5	5	5	5	5	0	0	0	1	0	0	0	0	0	1	0	0	1	0	0	0	0	0	0	0	0	0	6	6	6	6	6	6	6	6	6
2	2	2	3	1	2	1	3	2	2	5	4	4	5	4	4	5	4	4	0	2	2	2	3	1	2	2	3	2	1	0	0	1	2	1	2	1	2	2	2	2	6	6	5	5	6	5	6	5	5
2	2	2	3	1	2	1	3	2	2	5	4	5	4	5	4	5	4	5	3	2	1	3	2	1	2	1	1	2	1	2	3	3	2	1	2	1	2	1	0	1	6	5	6	5	6	5	6	5	5
2	2	2	3	1	2	2	1	1	1	4	5	5	5	5	5	5	5	5	0	0	0	0	1	0	0	0	1	0	2	1	2	0	0	0	1	1	1	1	1	1	6	6	6	6	6	6	6	6	6
2	2	2	3	1	2	2	1	1	1	5	5	5	5	5	5	5	5	5	0	1	0	0	0	1	0	0	0	1	0	2	0	0	0	1	0	1	0	1	0	1	6	6	6	6	6	6	6	6	6
2	2	2	3	1	2	2	1	1	1	5	5	5	5	5	5	5	5	5	0	1	1	1	0	0	0	0	0	0	1	0	1	0	0	0	0	0	0	0	0	0	6	6	6	6	6	6	6	6	6
2	2	2	3	1	2	2	1	2	1	4	3	3	4	3	3	3	3	3	3	2	2	2	1	1	0	0	1	1	0	0	1	1	2	1	1	2	1	2	1	2	5	5	5	5	5	5	5	5	5
2	2	2	3	1	2	2	1	2	1	4	4	4	4	4	3	4	4	4	0	1	0	0	0	0	1	0	0	1	0	0	0	0	0	0	0	1	0	0	0	0	5	5	5	5	5	5	5	5	5
2	2	2	3	1	2	2	1	2	1	4	4	4	4	4	4	4	4	4	1	0	1	1	0	0	0	0	0	1	0	1	0	0	0	0	0	0	0	0	0	0	5	5	5	5	5	5	5	5	4
2	2	2	3	1	2	2	1	2	1	4	4	4	4	4	4	4	4	4	2	3	2	3	1	2	0	1	0	2	3	1	0	2	1	2	1	2	2	2	2	2	4	4	4	4	4	4	4	4	4
2	2	2	3	1	2	2	1	2	1	4	4	4	4	4	4	4	4	4	3	3	3	2	1	1	2	0	0	1	0	1	0	1	2	2	1	1	0	1	0	1	5	5	5	5	5	5	5	5	5
2	2	2	3	1	2	2	1	2	1	5	5	5	5	5	5	5	5	5	0	0	0	0	0	0	0	0	0	0	0	0	0	0	0	0	0	0	0	0	0	0	6	6	6	6	6	4	6	6	6
2	2	2	3	1	2	2	1	2	1	5	5	5	5	5	5	5	5	5	0	0	0	1	1	0	0	0	1	0	1	0	1	1	0	1	0	1	0	1	0	1	6	6	6	6	6	6	6	6	6
2	2	2	3	1	2	2	1	2	1	5	5	5	5	5	5	5	5	5	1	0	1	0	1	0	1	1	1	1	0	0	0	0	0	0	1	0	1	0	1	0	6	5	5	5	5	5	5	5	5
2	2	2	3	1	2	2	1	2	2	4	4	4	4	4	4	4	4	4	0	0	0	5	0	0	5	0	6	0	0	6	0	0	6	6	0	0	0	6	0	6	5	5	5	5	5	5	5	5	5
2	2	2	3	1	2	2	1	2	2	4	4	4	4	4	4	4	4	4	1	2	1	0	0	1	0	0	0	0	1	1	2	0	0	0	0	0	0	0	0	0	6	5	5	5	5	5	6	5	5
2	2	2	3	1	2	3	1	1	1	3	3	4	4	3	4	4	5	4	1	1	0	0	1	1	1	1	2	0	1	1	2	1	1	1	1	2	0	0	1	0	4	5	5	6	5	5	6	6	6
2	2	2	3	1	2	3	1	1	1	4	4	4	4	4	3	4	4	4	2	2	2	6	0	0	6	0	6	0	0	6	0	2	6	6	0	0	0	6	4	6	5	5	5	5	5	4	5	5	5
2	2	2	3	1	2	3	1	1	2	4	4	4	4	4	4	4	4	4	3	3	3	0	2	0	0	0	0	3	3	3	0	0	0	2	1	1	0	0	2	0	5	5	5	5	5	5	5	5	5
2	2	2	3	1	2	3	1	1	2	4	5	4	4	4	2	2	3	3	1	5	4	1	1	1	6	1	2	5	1	2	1	1	1	1	1	1	2	2	2	3	5	3	6	4	5	4	4	6	3
2	2	2	3	1	2	3	1	2	1	3	3	3	4	4	3	4	4	4	1	2	1	0	0	0	0	0	2	0	0	0	0	1	1	0	1	0	1	1	1	1	5	5	5	5	4	4	5	5	4
2	2	2	3	1	2	3	1	2	1	4	4	3	3	5	4	5	4	4	2	4	4	0	2	0	4	1	1	2	1	1	0	3	2	1	1	2	0	1	1	1	4	4	4	5	5	6	4	5	5
2	2	2	3	1	2	3	1	2	1	4	4	4	4	4	3	4	4	4	0	4	0	1	1	1	0	0	0	0	0	1	2	0	0	0	0	0	0	0	0	0	2	6	6	6	6	5	5	5	5
2	2	2	3	1	2	3	1	2	1	4	4	4	4	4	4	4	4	4	0	0	0	0	1	0	0	0	1	0	0	0	0	0	0	1	2	2	1	1	1	1	5	5	5	6	6	6	5	6	6
2	2	2	3	1	2	3	1	2	1	4	4	4	4	4	4	4	4	4	0	0	0	0	1	0	0	0	2	1	0	0	0	0	1	1	1	0	1	0	0	1	5	6	6	6	6	6	6	6	2
2	2	2	3	1	2	3	1	2	1	5	5	5	5	5	5	5	5	5	0	0	0	0	0	0	0	0	0	0	0	0	0	0	0	0	0	0	0	0	0	0	6	6	6	6	6	6	6	6	6
2	2	2	3	1	2	3	1	2	1	5	5	5	5	5	5	5	5	5	0	0	0	0	0	0	0	0	2	1	0	0	1	0	0	0	0	0	0	0	0	0	6	6	6	6	6	6	6	6	6
2	2	2	3	1	2	3	1	2	1	5	5	5	5	5	5	5	5	5	1	1	1	0	0	0	0	0	0	0	0	0	0	0	0	1	0	0	0	0	0	0	4	4	4	4	4	4	4	4	4
2	2	2	3	1	2	3	1	2	1	5	5	5	5	5	5	5	5	5	3	2	0	0	0	0	0	2	2	0	1	0	0	0	0	1	1	0	0	0	0	0	5	5	5	5	5	5	5	5	5
2	2	2	3	1	2	3	1	2	2	4	4	4	5	4	4	4	4	4	1	2	2	1	1	0	1	1	0	0	1	1	0	0	0	0	0	0	1	0	1	2	5	5	5	5	5	5	5	5	6
2	2	2	3	1	2	3	1	2	2	5	4	4	5	4	4	4	5	5	0	0	0	0	0	0	0	0	0	0	0	0	0	0	0	0	0	0	0	0	0	0	5	5	5	5	5	5	6	6	6
2	2	2	3	1	2	3	1	2	2	5	5	5	5	5	5	5	5	5	1	4	0	0	0	0	0	0	3	0	0	0	0	1	2	0	2	0	0	1	0	1	6	6	6	6	6	6	6	6	6
2	2	2	3	1	2	3	2	2	1	4	4	4	5	4	5	4	4	4	2	3	2	3	2	0	0	1	0	1	0	2	0	2	1	0	1	1	2	1	2	1	4	4	4	4	4	4	4	4	4
2	2	2	3	1	2	4	1	1	1	5	5	5	5	4	5	5	5	5	0	0	1	0	0	0	0	1	0	2	0	1	0	0	0	1	0	1	1	2	1	0	6	6	6	6	5	6	5	6	5
2	2	2	3	1	2	4	1	1	1	5	5	5	5	5	5	5	5	5	0	0	0	1	0	0	0	0	0	0	0	0	0	0	0	0	0	0	0	0	0	0	6	5	6	5	6	5	6	5	6
2	2	2	3	1	2	4	1	2	1	3	3	3	4	4	4	4	4	4	1	4	6	6	0	0	6	5	0	6	6	5	5	6	6	6	0	0	1	2	0	6	5	3	3	4	4	4	6	5	4
2	2	2	3	1	2	4	1	2	1	4	4	4	4	4	4	4	4	4	4	4	0	0	0	0	0	0	0	1	0	1	0	0	2	2	2	2	2	2	2	2	5	5	5	5	5	5	5	5	5
2	2	2	3	2	2	1	1	2	1	4	4	4	4	4	4	4	4	4	2	1	1	2	1	1	1	1	1	1	0	2	1	2	2	2	2	2	2	1	1	1	5	5	5	5	5	5	5	5	6
2	2	2	3	2	2	1	1	2	2	4	4	4	4	3	2	2	3	3	2	3	2	2	2	1	2	0	1	2	0	0	0	1	2	2	2	1	1	1	1	0	5	4	5	4	4	4	5	4	4
2	2	2	3	2	2	4	1	2	2	5	5	5	5	5	5	5	5	5	0	1	0	0	1	0	0	0	1	0	0	0	1	1	0	1	0	1	2	0	1	1	6	6	6	6	6	6	6	6	6
2	2	2	4	1	1	1	1	1	1	4	4	2	2	3	3	4	4	4	4	5	5	4	4	5	4	6	2	1	0	1	3	6	1	3	1	1	4	2	3	6	2	2	2	4	3	3	4	5	5
2	2	2	4	1	1	1	1	1	1	4	4	3	4	3	4	4	4	4	3	5	5	5	0	0	5	5	6	2	5	2	2	5	6	4	0	0	4	4	4	6	4	3	2	4	4	4	5	5	4
2	2	2	4	1	1	1	1	1	1	4	4	5	4	4	4	4	4	4	2	2	2	6	0	0	6	2	6	0	0	6	0	2	6	6	0	0	2	6	0	6	5	5	5	5	5	5	5	5	5
2	2	2	4	1	1	1	1	1	1	5	5	5	5	5	5	5	5	5	0	0	0	0	0	0	1	0	0	0	0	0	0	0	1	0	0	0	0	0	0	1	6	6	6	6	6	6	6	6	6
2	2	2	4	1	1	1	1	1	1	5	5	5	5	5	5	5	5	5	0	0	0	0	1	0	1	0	0	0	1	1	1	1	0	0	0	0	0	0	0	0	5	5	5	5	5	5	5	5	5
2	2	2	4	1	1	1	1	1	2	2	3	2	2	2	2	3	4	4	5	5	5	5	5	5	5	5	4	2	5	5	5	5	4	4	4	4	4	2	4	4	4	3	3	3	3	3	4	3	4
2	2	2	4	1	1	1	1	1	2	4	4	4	4	4	4	4	4	4	2	5	4	2	1	4	5	4	4	4	3	4	4	5	4	2	2	2	2	2	2	2	4	4	4	4	4	5	4	4	4
2	2	2	4	1	1	1	1	2	1	4	4	3	3	3	2	2	4	4	1	6	4	6	0	5	6	1	2	1	1	2	2	2	6	5	4	1	4	5	3	4	5	5	4	4	4	4	5	4	4
2	2	2	4	1	1	1	2	1	1	4	3	3	4	4	4	4	4	4	4	6	6	5	4	4	4	4	4	4	4	4	5	6	1	2	1	1	1	0	2	2	4	4	4	4	4	4	4	4	4
2	2	2	4	1	1	1	2	1	1	5	4	5	4	3	4	5	5	5	2	4	4	6	1	2	6	0	6	0	0	0	0	4	6	6	0	0	0	6	6	6	6	6	6	6	6	6	6	6	6
2	2	2	4	1	1	1	2	1	1	5	5	5	5	4	4	4	4	4	3	4	3	1	1	2	3	1	4	1	0	0	0	1	2	2	2	2	1	1	1	1	5	5	5	5	5	4	5	5	5
2	2	2	4	1	1	1	2	1	2	4	4	4	4	4	4	4	4	4	1	1	0	1	1	0	2	0	1	0	2	1	1	2	1	1	1	1	1	2	0	0	5	5	5	5	5	4	5	5	5
2	2	2	4	1	1	1	2	1	2	4	4	4	4	4	4	4	4	4	1	1	0	1	1	1	1	1	1	1	1	1	1	0	1	0	0	0	1	0	0	1	5	5	5	5	5	4	5	5	5
2	2	2	4	1	1	2	1	1	1	5	5	5	5	5	5	4	5	5	0	1	1	0	0	1	0	0	0	0	1	0	1	0	0	0	1	0	1	0	0	0	6	5	6	6	5	6	5	6	5
2	2	2	4	1	1	2	1	1	1	5	5	5	5	5	5	5	5	5	0	2	0	6	0	0	6	0	6	0	0	6	0	0	6	6	0	0	5	6	0	6	5	5	6	6	6	6	5	6	6
2	2	2	4	1	1	2	1	1	1	5	5	5	5	5	5	5	5	5	0	4	3	6	0	0	5	0	6	0	0	3	3	3	3	3	3	3	3	3	3	3	3	3	6	6	6	6	6	6	6
2	2	2	4	1	1	2	2	1	1	4	2	2	2	4	2	5	5	5	3	3	4	1	1	1	0	0	1	1	0	0	0	0	0	0	1	0	1	0	0	0	6	1	3	5	5	6	6	6	2
2	2	2	4	1	1	2	2	1	1	4	4	4	2	2	2	4	4	4	1	5	4	6	0	2	6	4	6	0	0	3	1	2	6	5	0	1	3	6	3	3	2	5	5	5	5	5	5	5	5
2	2	2	4	1	1	2	2	1	1	4	4	4	4	2	2	5	5	4	4	3	5	6	4	2	6	3	5	0	1	3	3	4	6	4	1	1	2	5	1	6	5	5	5	6	4	5	6	5	6
2	2	2	4	1	1	2	2	1	1	4	4	4	4	4	4	4	4	4	2	1	0	0	1	1	0	0	0	0	1	0	0	2	2	2	1	2	2	2	2	2	4	4	5	5	4	4	5	4	3
2	2	2	4	1	1	2	2	1	1	4	4	5	5	4	4	4	4	4	1	2	1	0	0	1	0	0	0	0	0	0	0	0	1	0	0	0	0	1	1	1	6	6	6	6	6	5	5	5	5
2	2	2	4	1	1	2	2	1	1	5	4	5	5	5	5	5	5	5	1	1	0	0	0	0	0	0	0	1	0	2	1	1	2	2	2	1	1	2	2	0	6	6	6	6	6	6	6	6	6
2	2	2	4	1	1	2	3	1	1	4	4	4	4	4	4	5	4	5	1	2	0	0	0	1	1	0	0	0	0	0	0	0	0	0	0	1	0	0	1	0	6	5	5	6	6	6	6	5	4
2	2	2	4	1	1	2	3	2	2	4	5	5	4	4	4	4	4	4	0	0	0	0	3	0	0	2	0	0	0	0	0	0	0	0	0	0	0	0	0	0	5	5	5	5	5	5	5	5	5
2	2	2	4	1	1	3	1	1	1	5	5	5	4	5	4	5	4	4	3	3	1	6	0	0	6	1	1	0	0	5	2	3	6	6	0	0	0	5	0	6	6	6	6	6	6	6	6	6	6
2	2	2	4	1	1	3	2	1	1	5	5	5	5	4	4	4	4	4	1	1	0	0	0	1	1	1	1	0	0	0	0	0	1	0	1	1	1	1	1	0	6	6	6	6	6	6	6	6	6
2	2	2	4	1	1	3	2	1	1	5	5	5	5	4	4	5	4	4	2	1	0	1	1	1	0	0	0	0	1	2	1	0	0	0	0	0	0	0	0	0	6	5	6	6	6	6	6	6	6
2	2	2	4	1	1	3	2	1	1	5	5	5	5	5	5	5	5	5	1	2	3	0	0	0	0	0	0	0	0	0	0	0	1	1	1	1	1	1	1	1	5	5	5	6	5	5	6	5	5
2	2	2	4	1	1	3	2	1	1	5	5	5	5	5	5	5	5	5	3	3	1	0	1	0	1	0	0	0	0	1	0	1	1	0	0	0	0	0	0	0	6	6	6	6	6	6	6	6	6
2	2	2	4	1	1	3	2	1	2	4	5	4	4	4	3	4	4	4	3	4	3	0	2	0	1	1	2	2	3	2	2	3	1	2	2	1	1	1	1	2	6	5	4	6	6	4	5	6	3
2	2	2	4	1	2	1	1	1	2	4	4	4	4	4	3	4	4	4	1	3	0	0	0	2	0	0	0	0	0	0	0	0	1	0	1	0	1	1	1	1	4	5	3	5	4	5	6	5	4
2	2	2	4	1	2	1	1	2	1	2	3	3	2	2	2	4	4	4	5	5	5	5	4	3	6	3	5	2	3	2	3	3	4	4	1	1	1	3	4	4	4	2	2	4	4	4	4	4	3
2	2	2	4	1	2	1	1	2	1	4	4	3	3	3	2	3	3	3	3	2	1	1	1	1	1	1	1	1	1	1	1	1	0	0	0	0	1	0	0	0	3	3	4	4	4	4	4	4	4
2	2	2	4	1	2	1	1	2	1	4	4	4	3	2	2	4	4	4	4	5	5	5	4	4	5	3	5	2	2	4	2	4	4	3	1	0	1	3	1	2	5	2	2	5	5	5	4	4	4
2	2	2	4	1	2	1	1	2	1	4	4	4	4	4	4	4	4	4	1	1	1	1	1	1	6	1	6	1	1	6	1	1	5	5	0	0	1	5	1	5	5	5	5	5	5	5	5	5	5
2	2	2	4	1	2	1	1	2	1	5	5	5	5	5	5	5	5	5	1	1	1	0	0	0	0	0	1	0	0	1	0	0	0	0	0	0	0	0	0	0	5	5	5	5	5	5	5	5	5
2	2	2	4	1	2	1	2	1	1	4	4	3	3	4	4	4	4	4	3	2	1	0	1	0	1	1	1	0	0	0	1	1	0	0	0	1	0	0	0	0	5	5	5	5	4	5	5	5	5
2	2	2	4	1	2	1	2	1	1	4	4	4	4	3	3	4	4	4	2	5	2	6	0	0	5	0	5	0	0	5	0	2	6	6	0	0	1	6	0	6	5	5	6	6	6	5	6	5	5
2	2	2	4	1	2	1	2	1	1	4	4	4	4	4	3	3	4	4	1	2	1	1	1	2	2	0	0	1	1	1	1	0	0	1	0	0	0	1	1	0	6	6	6	5	6	6	6	6	6
2	2	2	4	1	2	1	2	1	1	4	4	4	4	4	4	4	4	4	0	1	0	6	0	0	6	0	6	0	0	6	0	1	6	5	0	0	0	5	1	6	6	6	5	6	6	5	6	5	5
2	2	2	4	1	2	1	2	1	1	5	5	5	5	5	4	4	4	4	0	2	0	0	0	0	2	0	0	0	0	0	0	1	0	1	0	0	0	0	0	1	6	6	6	6	6	6	6	6	6
2	2	2	4	1	2	1	2	1	1	5	5	5	5	5	5	5	5	5	1	3	1	1	1	0	2	0	0	2	1	1	0	0	1	1	0	0	0	0	0	0	6	6	6	6	6	6	6	6	6
2	2	2	4	1	2	1	2	2	1	5	5	5	5	5	5	5	5	5	0	0	0	0	0	0	0	0	0	0	1	0	0	0	0	0	0	0	0	0	0	0	6	6	6	6	6	6	6	6	6
2	2	2	4	1	2	1	4	2	2	5	5	5	5	5	5	4	4	5	0	1	2	1	1	1	0	2	0	1	0	2	0	2	1	1	0	1	2	1	2	2	5	5	6	5	6	5	6	5	5
2	2	2	4	1	2	2	1	1	1	4	4	3	3	5	4	4	5	4	0	1	0	2	0	2	0	2	2	0	0	2	1	2	0	0	0	1	0	1	1	1	6	6	6	6	6	6	5	6	6
2	2	2	4	1	2	2	1	1	1	4	4	4	4	4	4	4	4	4	0	6	2	6	0	0	5	0	5	0	0	4	0	1	6	6	0	0	2	5	0	6	4	4	5	5	5	4	5	5	5
2	2	2	4	1	2	2	1	1	1	5	5	5	5	5	5	5	5	5	0	0	0	0	0	0	0	0	0	0	0	0	0	0	0	0	0	0	0	0	0	0	6	6	6	6	6	6	6	5	5
2	2	2	4	1	2	2	1	1	1	5	5	5	5	5	5	5	5	5	0	0	1	0	0	1	0	1	0	0	0	0	0	0	1	1	0	0	0	1	1	2	5	6	6	6	6	6	6	6	6
2	2	2	4	1	2	2	1	1	1	5	5	5	5	5	5	5	5	5	0	1	0	0	0	0	0	0	0	0	0	0	0	0	0	0	0	0	0	0	2	0	6	6	6	6	6	6	6	6	5
2	2	2	4	1	2	2	1	2	1	4	4	4	4	3	4	4	4	4	5	5	5	5	5	4	4	4	4	2	2	4	4	4	2	4	1	2	4	2	1	2	3	4	5	5	5	4	4	6	3
2	2	2	4	1	2	2	1	2	1	4	4	5	5	4	4	4	4	4	4	4	0	2	3	0	0	2	3	2	3	2	2	2	1	0	0	0	1	0	0	0	5	5	5	5	5	5	5	5	5
2	2	2	4	1	2	2	1	2	1	5	5	5	4	5	5	5	5	5	0	1	0	0	0	1	0	0	0	0	1	0	0	0	0	1	2	1	0	1	0	2	6	6	6	6	6	6	6	5	5
2	2	2	4	1	2	2	2	1	1	4	4	3	3	3	3	4	4	4	0	2	0	0	0	0	1	2	2	0	0	0	0	0	0	0	1	1	0	0	1	1	5	6	6	6	6	6	5	6	6
2	2	2	4	1	2	2	2	1	1	4	4	4	2	2	4	4	4	4	1	2	2	6	0	0	6	0	5	0	0	5	0	5	6	6	0	0	1	5	0	6	5	5	5	5	3	5	5	5	3
2	2	2	4	1	2	2	2	1	1	4	4	4	4	4	4	4	4	4	2	4	2	4	0	0	6	0	4	0	0	0	0	2	6	6	0	0	0	6	0	4	5	4	5	5	5	5	5	5	5
2	2	2	4	1	2	2	2	1	1	4	4	5	5	5	5	5	5	5	0	0	0	1	0	0	1	0	0	0	0	0	0	0	0	0	0	0	0	0	1	0	6	6	6	6	6	6	6	6	6
2	2	2	4	1	2	2	2	1	1	5	4	5	5	5	5	4	5	4	0	0	0	0	0	0	0	0	0	0	0	0	0	0	0	0	0	0	0	0	0	0	6	6	6	6	6	5	6	6	6
2	2	2	4	1	2	2	2	1	2	4	4	4	4	4	4	4	4	4	0	1	0	0	0	0	0	0	1	0	0	0	0	0	0	0	0	0	0	0	1	1	5	5	5	5	5	5	5	5	5
2	2	2	4	1	2	2	2	2	1	4	4	4	4	5	4	4	4	4	0	1	0	0	0	0	1	0	0	0	0	0	2	0	0	0	0	0	0	0	0	0	5	5	5	5	5	5	5	5	3
2	2	2	4	1	2	3	1	1	1	5	5	5	5	5	5	5	5	5	0	0	0	0	0	0	0	0	0	0	0	0	0	0	0	0	0	0	0	0	0	0	6	6	6	6	6	6	6	6	6
2	2	2	4	1	2	3	1	1	1	5	5	5	5	5	5	5	5	5	0	0	0	6	0	0	6	0	6	0	0	6	0	0	6	6	0	0	0	6	0	6	6	6	6	6	6	6	6	6	6
2	2	2	4	1	2	3	1	2	1	4	4	4	3	5	5	5	5	5	0	0	0	0	0	1	0	0	0	0	0	0	0	0	0	0	0	0	0	0	1	0	6	6	6	6	6	6	6	4	6
2	2	2	4	1	2	3	1	2	1	4	4	4	4	2	2	4	4	4	1	2	1	1	1	1	5	1	1	0	0	1	1	1	6	6	0	0	2	5	3	5	4	4	5	5	3	4	5	5	3
2	2	2	4	1	2	3	1	2	1	4	4	4	4	5	5	5	5	5	0	1	0	0	1	1	1	1	0	1	0	1	0	1	0	1	2	1	0	1	1	1	6	6	6	6	6	6	6	6	6
2	2	2	4	1	2	3	2	1	1	4	4	4	4	4	4	3	3	3	1	2	1	1	1	3	2	3	2	2	1	1	0	2	1	1	2	2	1	2	1	1	3	3	5	5	4	3	5	3	4
2	2	2	4	1	2	3	2	1	1	4	4	4	4	4	4	4	4	4	0	0	0	0	0	0	0	0	0	0	0	0	0	0	0	0	0	0	0	0	0	1	6	6	6	6	6	6	6	6	6
2	2	2	4	1	2	3	2	1	1	5	5	5	5	5	5	5	5	5	1	2	0	0	0	0	0	0	0	0	0	0	0	0	1	0	1	0	0	0	0	1	6	6	6	6	6	6	6	6	6
2	2	2	4	1	2	3	2	1	1	5	5	5	5	5	5	5	5	5	1	2	1	0	1	1	1	1	0	0	0	0	0	0	0	0	0	0	0	0	0	0	6	5	6	6	6	6	6	6	6
2	2	2	4	1	2	3	2	2	1	4	4	4	4	4	4	4	4	4	3	3	3	3	3	2	2	2	0	2	0	1	0	0	2	0	2	0	0	0	0	2	5	5	5	5	5	5	5	5	5
2	2	2	4	2	2	1	1	1	1	4	3	3	2	2	2	4	4	2	3	5	4	4	0	2	2	3	4	4	4	4	4	3	3	2	1	2	2	3	2	2	4	3	4	4	4	4	5	5	4
2	2	2	4	2	2	1	1	2	1	2	2	2	2	2	2	2	3	3	1	4	4	5	2	4	5	5	5	0	0	5	1	5	6	2	0	0	0	2	1	3	4	2	3	4	5	6	6	4	4
2	2	2	4	2	2	2	1	2	1	4	4	4	4	4	4	4	4	4	1	4	2	6	5	0	6	2	6	0	0	6	0	1	6	6	0	0	1	6	0	6	5	5	5	5	5	5	5	4	4
2	2	2	4	2	2	2	1	2	2	4	4	3	3	4	3	4	2	2	1	1	2	0	0	1	0	1	0	1	0	1	2	0	0	1	0	0	0	0	1	1	5	5	5	5	5	5	5	5	5
2	2	2	4	2	2	3	2	1	1	4	4	4	4	4	4	4	4	4	2	2	2	0	0	1	1	0	0	0	0	0	0	1	1	1	1	1	1	1	1	1	6	6	6	6	6	6	5	6	6
2	2	2	5	1	1	1	2	1	1	4	4	3	4	3	3	3	3	3	2	4	4	3	3	3	3	2	2	4	0	0	1	0	1	1	1	1	2	1	1	1	5	4	4	5	5	4	6	5	6
2	2	2	5	1	1	1	2	1	1	5	5	5	5	5	5	5	5	5	0	4	3	0	1	1	1	0	1	0	0	0	0	0	0	0	0	0	0	0	0	0	6	5	5	5	5	5	6	6	6
2	2	3	2	1	1	1	2	1	1	4	4	4	4	4	4	4	4	4	0	0	0	2	1	0	0	0	1	1	0	0	0	0	0	0	2	0	0	0	0	0	4	5	4	4	4	4	4	4	4
2	2	3	2	1	1	2	1	1	1	4	4	4	4	4	5	5	5	5	0	0	0	0	0	0	1	1	1	0	0	0	1	0	0	1	0	0	2	0	0	0	5	5	5	5	5	5	5	4	5
2	2	3	2	1	1	3	2	1	1	4	4	4	4	4	4	4	4	4	0	0	0	1	1	0	0	2	2	2	2	1	0	0	0	0	0	0	0	1	1	1	5	5	5	5	5	5	5	5	5
2	2	3	2	1	2	3	1	2	1	4	4	5	5	5	4	4	5	5	0	0	0	0	1	1	0	1	2	1	0	0	1	1	0	0	0	0	0	2	0	0	5	5	5	6	6	6	6	6	6
2	2	3	2	1	2	3	1	2	2	5	5	5	5	5	5	4	4	4	0	1	1	0	0	0	1	1	1	1	1	0	0	0	0	1	0	1	0	1	0	1	5	5	5	5	5	5	5	5	5
2	2	3	2	2	1	2	1	2	2	4	4	4	4	4	4	4	4	4	0	0	0	1	1	0	0	2	1	0	0	1	1	1	0	2	0	1	0	0	1	1	5	5	5	4	4	4	4	5	4
2	2	3	2	2	2	1	1	1	1	4	4	4	4	4	4	4	4	4	1	1	1	1	1	0	1	1	1	0	1	1	0	1	0	0	0	0	0	0	0	0	4	4	5	5	5	4	5	4	4
2	2	3	2	2	2	1	1	1	1	4	4	4	4	4	4	4	4	4	1	1	1	1	1	1	1	1	1	0	1	0	1	0	0	0	0	0	0	1	1	1	4	4	5	5	5	4	5	4	4
2	2	3	3	1	1	1	2	1	1	4	4	3	4	3	3	4	4	5	0	0	0	0	0	0	3	2	0	0	0	0	2	1	1	1	0	0	0	0	1	0	6	6	6	6	6	6	6	5	5
2	2	3	3	1	1	1	2	1	2	5	5	5	5	5	4	4	5	5	1	1	1	0	0	1	1	0	0	0	0	0	0	0	0	0	0	0	0	1	0	0	4	4	4	5	4	5	4	4	5
2	2	3	3	1	1	1	2	2	1	3	3	4	4	3	4	4	4	4	1	1	1	1	1	1	1	1	1	1	1	2	1	2	1	0	1	1	1	1	1	1	4	4	5	5	5	5	5	5	5
2	2	3	3	1	1	1	3	1	1	4	4	4	4	4	4	4	4	4	2	3	0	2	2	1	1	0	2	1	3	2	2	1	2	1	1	2	2	2	2	2	5	4	5	4	5	4	5	5	5
2	2	3	3	1	1	1	3	1	1	4	4	4	4	4	4	4	4	5	1	1	1	1	1	0	1	1	1	0	1	1	0	0	0	0	0	0	1	1	1	0	4	4	5	5	5	4	5	4	4
2	2	3	3	1	1	2	1	1	1	4	4	4	4	4	4	4	4	4	2	0	2	1	1	1	1	1	1	0	1	0	1	1	0	0	0	1	0	0	2	0	4	4	4	4	4	4	5	4	5
2	2	3	3	1	1	2	1	1	1	5	5	5	5	5	5	5	5	5	0	1	0	0	0	0	0	0	0	1	0	0	0	0	0	0	0	0	0	0	0	0	6	6	6	6	6	6	6	6	6
2	2	3	3	1	1	2	3	1	1	4	4	4	4	4	4	4	4	4	0	0	0	2	1	1	0	0	2	0	0	0	1	0	0	0	0	0	0	0	0	0	6	6	6	5	5	5	5	5	5
2	2	3	3	1	1	2	3	1	1	4	4	4	4	4	4	4	4	4	1	1	1	1	1	1	0	1	1	0	1	1	0	0	0	0	0	1	0	1	0	0	4	4	5	5	5	5	5	4	4
2	2	3	3	1	1	2	3	1	1	4	4	4	4	4	5	4	4	4	0	0	0	0	0	0	2	1	0	0	0	0	1	2	0	0	0	0	0	0	0	0	5	5	5	5	5	5	5	5	5
2	2	3	3	1	1	3	1	2	1	5	5	5	5	5	5	5	5	5	4	2	0	0	1	2	1	0	0	0	0	0	0	0	0	1	1	0	1	1	1	1	5	5	5	5	5	5	5	5	5
2	2	3	3	1	1	3	2	1	1	5	5	5	5	5	5	5	5	5	1	2	2	1	1	0	1	1	1	2	1	1	0	1	0	0	0	0	0	0	0	0	5	5	5	5	5	5	5	4	5
2	2	3	3	1	1	3	3	1	1	5	5	5	5	5	5	5	5	5	0	4	0	1	1	0	4	1	1	2	1	0	0	3	0	0	0	0	0	0	2	0	5	5	5	5	6	5	6	5	5
2	2	3	3	1	1	3	3	2	1	5	5	4	4	4	5	5	5	5	0	1	0	0	0	0	0	0	0	1	2	0	0	2	2	3	0	1	0	0	2	0	5	6	5	5	5	5	6	5	5
2	2	3	3	1	1	4	2	1	1	5	5	5	5	5	5	5	5	5	0	0	0	0	0	1	1	0	1	1	1	1	1	1	0	0	0	0	0	0	0	0	6	6	6	6	6	6	6	6	6
2	2	3	3	1	2	1	1	2	1	4	5	5	5	4	4	4	4	4	0	0	0	1	1	2	1	2	1	0	0	0	0	0	1	1	0	0	1	1	1	2	5	4	5	5	5	5	6	5	5
2	2	3	3	1	2	1	1	2	1	4	5	5	5	4	4	5	4	4	0	0	0	2	1	1	0	0	1	1	0	0	1	1	1	1	0	0	0	0	1	0	5	5	5	5	6	5	5	5	5
2	2	3	3	1	2	2	1	2	1	3	3	3	3	3	3	3	3	3	3	3	3	3	3	3	3	3	3	3	3	3	3	3	0	0	0	0	0	2	2	2	4	3	4	4	4	4	5	4	2
2	2	3	3	1	2	2	1	2	1	4	4	4	4	4	4	4	4	4	1	0	1	0	1	0	4	0	2	0	1	2	1	0	1	1	1	2	2	1	2	2	5	3	5	5	5	4	6	5	4
2	2	3	3	1	2	2	1	2	1	4	4	4	4	4	4	4	4	4	1	1	1	0	0	0	0	1	0	0	0	0	0	1	0	0	0	0	0	0	0	0	5	5	5	5	2	5	6	5	5
2	2	3	3	1	2	2	1	2	1	4	4	4	4	4	4	4	4	4	1	2	1	1	0	0	0	0	0	1	0	1	0	0	0	0	0	0	0	0	0	0	5	5	5	5	5	5	5	5	4
2	2	3	3	1	2	2	1	2	1	5	5	5	5	5	5	5	5	5	0	0	0	0	1	0	0	0	1	1	0	0	0	1	0	0	0	1	0	1	1	1	6	6	6	5	6	6	6	6	6
2	2	3	3	1	2	3	1	1	2	5	5	5	5	5	4	5	5	5	0	1	0	0	0	0	0	0	0	0	0	0	0	0	0	0	1	0	1	0	0	0	5	5	5	6	6	5	5	5	5
2	2	3	3	1	2	3	1	2	1	4	4	4	4	4	4	4	4	4	0	1	0	1	0	1	0	0	0	0	0	1	0	0	0	1	1	1	1	1	1	1	6	6	6	6	6	6	6	6	6
2	2	3	3	1	2	3	1	2	1	4	4	4	4	4	4	4	4	4	0	2	0	6	0	0	5	0	0	0	0	5	0	0	6	6	0	0	5	6	5	6	5	5	5	5	5	5	5	5	5
2	2	3	3	1	2	3	1	2	1	4	4	4	4	4	4	5	4	5	0	1	0	0	0	1	0	1	0	1	0	0	0	0	1	0	0	1	0	1	0	1	6	6	6	6	6	6	6	6	6
2	2	3	3	1	2	3	1	2	1	4	5	5	5	5	5	5	5	5	0	0	1	0	0	1	0	0	0	1	1	1	0	0	0	1	0	0	0	0	0	0	6	6	6	6	6	6	6	6	6
2	2	3	3	1	2	3	1	2	1	4	5	5	5	5	5	5	5	5	1	1	0	0	0	0	0	0	0	0	0	0	0	0	0	0	0	0	0	0	0	1	6	6	6	6	6	6	6	6	6
2	2	3	3	1	2	3	1	2	2	5	5	5	5	5	5	4	4	4	0	0	1	0	0	0	1	1	0	0	1	0	1	1	0	0	1	1	1	0	1	0	6	6	6	6	6	6	6	6	6
2	2	3	3	1	2	4	1	2	2	4	4	4	5	5	5	5	5	5	1	0	0	0	0	0	0	0	1	0	0	0	0	0	1	1	0	0	0	0	0	0	6	6	6	5	6	6	5	5	5
2	2	3	3	1	2	4	1	2	2	5	5	5	5	5	5	5	5	5	0	1	0	1	0	0	1	1	2	2	0	0	0	0	0	1	0	0	0	0	0	0	6	6	6	6	6	6	6	6	6
2	2	3	3	2	2	1	1	2	2	5	5	5	5	5	5	5	5	5	0	0	0	0	0	0	0	0	0	0	0	0	0	0	1	2	2	0	2	0	1	2	6	6	6	6	6	6	6	6	6
2	2	3	4	1	1	1	1	1	1	4	4	4	4	4	4	4	4	4	0	0	0	0	0	2	1	0	0	0	0	0	0	0	0	1	0	0	0	0	0	2	5	5	5	5	5	5	5	4	5
2	2	3	4	1	1	1	2	1	1	5	5	5	3	2	2	4	4	4	1	5	2	0	2	1	3	2	3	2	2	0	3	1	2	1	1	1	1	1	1	1	6	6	6	6	6	6	6	6	6
2	2	3	4	1	1	1	3	1	1	5	5	5	5	5	5	5	5	5	0	1	1	0	0	0	1	1	1	1	1	0	0	0	0	0	0	0	0	1	0	1	5	5	5	5	5	5	5	5	5
2	2	3	4	1	1	2	1	1	1	3	3	4	4	4	4	4	4	4	3	3	3	3	0	0	2	2	0	0	1	0	1	2	1	1	1	1	2	2	1	1	4	4	4	5	5	5	4	4	5
2	2	3	4	1	1	2	2	1	1	4	4	4	4	4	3	3	3	3	0	0	0	0	0	0	0	1	1	2	3	1	1	1	1	2	2	2	0	0	0	0	5	5	5	5	5	5	5	5	5
2	2	3	4	1	1	2	2	1	1	4	4	4	4	4	3	3	3	4	0	0	0	0	0	0	0	0	0	0	0	0	0	1	2	2	2	2	0	0	0	0	5	5	5	5	5	5	5	5	5
2	2	3	4	1	1	2	2	1	1	5	5	4	4	5	4	3	4	4	3	4	3	2	2	2	2	2	1	4	0	1	3	3	1	1	1	1	1	1	1	1	5	5	6	5	6	5	6	6	6
2	2	3	4	1	1	2	2	1	1	5	5	5	5	4	3	4	4	4	1	3	2	0	1	1	2	0	0	0	0	0	0	2	0	0	0	1	0	0	0	1	6	6	6	6	6	6	6	6	5
2	2	3	4	1	1	2	2	1	1	5	5	5	5	5	5	5	5	5	0	0	0	0	0	0	0	0	0	1	0	0	0	0	0	0	0	0	0	0	0	0	6	6	6	6	6	6	6	6	6
2	2	3	4	1	1	2	2	1	1	5	5	5	5	5	5	5	5	5	0	1	1	0	1	2	2	0	0	0	0	0	0	0	0	0	0	1	0	1	0	1	6	6	6	6	6	6	6	6	6
2	2	3	4	1	1	2	3	1	1	4	4	3	3	4	4	4	4	4	0	0	0	1	1	2	2	1	1	0	0	0	2	3	1	2	1	1	2	2	2	2	5	4	5	4	4	5	5	5	5
2	2	3	4	1	1	2	3	1	1	4	4	4	4	4	4	4	4	4	0	0	0	0	0	0	1	0	1	0	0	0	0	0	0	0	1	0	0	0	0	0	5	5	5	5	5	5	5	4	5
2	2	3	4	1	1	2	3	1	1	4	4	4	4	4	4	4	4	4	0	0	0	0	0	1	2	0	1	0	0	0	0	0	1	1	1	0	0	0	0	0	5	5	5	5	5	6	5	4	5
2	2	3	4	1	1	2	3	1	1	4	4	4	4	4	5	4	4	4	3	3	3	2	2	2	1	0	0	1	0	2	2	0	1	1	1	1	1	1	1	1	4	4	5	4	4	4	5	4	5
2	2	3	4	1	1	2	3	1	1	4	4	5	4	4	4	5	4	4	0	0	0	0	1	0	0	1	2	0	0	0	0	1	0	0	2	0	0	0	0	0	5	5	5	5	5	5	5	4	5
2	2	3	4	1	1	2	3	1	1	5	5	4	4	4	4	4	4	4	0	0	0	1	1	2	2	2	1	0	0	0	0	4	1	2	1	2	2	2	2	1	5	4	5	4	4	5	5	5	5
2	2	3	4	1	1	2	3	1	1	5	5	5	5	4	4	4	5	4	0	1	1	1	1	1	3	1	1	1	1	1	0	1	0	0	0	0	0	0	4	0	6	5	5	5	5	5	5	5	5
2	2	3	4	1	1	2	3	1	1	5	5	5	5	5	5	5	5	5	0	1	1	1	1	0	1	1	0	0	0	0	1	2	0	0	0	0	0	0	0	0	5	5	5	5	5	5	5	5	5
2	2	3	4	1	1	2	3	1	2	5	5	5	5	5	4	4	4	4	1	2	2	1	0	2	3	1	1	0	0	0	0	0	2	2	2	1	1	1	1	1	5	3	4	5	5	6	5	4	5
2	2	3	4	1	1	3	1	1	1	5	5	5	5	5	5	5	5	5	1	1	2	1	2	1	2	1	2	0	0	0	0	0	0	0	0	1	0	0	1	0	6	6	6	6	6	5	6	5	6
2	2	3	4	1	1	3	1	1	1	5	5	5	5	5	5	5	5	5	1	4	4	1	0	0	1	2	2	3	0	0	0	0	1	1	0	0	0	1	0	1	4	5	4	6	5	5	6	4	4
2	2	3	4	1	1	3	2	1	1	5	5	5	4	5	5	5	5	5	0	1	1	0	0	1	0	1	0	1	1	1	1	2	0	1	0	1	0	1	0	0	5	5	5	5	5	5	5	5	6
2	2	3	4	1	1	3	2	1	1	5	5	5	5	4	4	5	5	5	1	2	0	2	0	0	1	0	0	3	0	0	0	1	0	0	0	0	0	0	0	0	5	5	5	5	5	6	5	5	4
2	2	3	4	1	1	3	2	1	1	5	5	5	5	5	4	4	5	5	2	2	2	0	0	0	0	0	1	0	0	0	0	2	0	0	0	0	0	1	1	1	6	6	5	6	6	5	6	6	6
2	2	3	4	1	1	3	2	1	2	3	3	4	3	3	3	5	5	4	2	4	4	3	3	3	5	3	4	4	4	2	4	3	1	1	1	1	1	2	2	2	4	3	4	5	4	4	4	3	4
2	2	3	4	1	1	3	3	1	1	4	4	4	4	4	4	4	4	4	0	0	2	0	0	0	0	0	2	2	0	1	1	2	0	2	0	0	1	0	0	0	4	4	4	4	4	4	4	5	4
2	2	3	4	1	1	3	3	2	2	5	5	5	4	5	5	5	5	5	0	0	0	1	2	1	0	0	0	1	1	1	0	1	0	2	0	0	0	0	0	0	5	5	5	5	5	5	5	4	5
2	2	3	4	1	1	4	2	1	2	5	5	4	4	3	3	4	4	4	1	3	1	0	0	0	0	0	0	0	0	0	0	0	0	0	0	1	0	0	2	2	5	4	5	5	5	4	6	5	3
2	2	3	4	1	2	1	1	2	1	4	4	4	4	4	4	4	4	4	0	0	2	0	0	0	0	0	1	0	1	1	1	1	0	0	0	0	0	0	0	0	6	6	5	6	5	5	6	5	5
2	2	3	4	1	2	1	1	2	1	5	5	5	5	5	5	5	5	5	1	1	0	0	0	0	2	0	0	0	0	0	0	0	0	1	0	0	0	0	1	1	5	6	6	6	6	6	6	6	6
2	2	3	4	1	2	1	2	1	1	5	5	5	4	5	4	5	5	5	2	2	2	6	2	1	6	1	6	0	0	6	1	2	6	6	0	0	0	6	0	6	5	5	5	5	5	5	5	5	5
2	2	3	4	1	2	1	2	1	1	5	5	5	5	5	5	5	5	5	0	0	0	0	1	1	1	0	0	0	0	0	0	0	0	0	0	0	0	0	0	1	6	6	6	6	6	6	6	6	6
2	2	3	4	1	2	2	1	2	1	4	4	4	4	4	4	4	4	4	1	0	0	6	0	0	6	0	6	0	0	5	0	1	6	6	0	0	1	6	1	5	5	5	5	5	5	5	5	5	5
2	2	3	4	1	2	2	1	2	1	4	4	5	4	4	3	4	4	3	3	4	5	1	1	3	3	2	1	2	2	1	2	1	1	3	2	1	1	2	2	2	6	6	6	6	6	6	6	6	4
2	2	3	4	1	2	2	1	2	1	4	4	5	5	4	4	4	4	4	4	4	1	4	2	3	4	0	0	2	0	0	0	0	1	1	1	1	0	0	0	0	4	4	4	4	4	4	5	4	4
2	2	3	4	1	2	2	2	1	1	4	4	4	4	4	3	4	4	4	0	1	0	6	0	0	6	0	2	0	0	6	0	1	6	6	0	0	0	6	0	6	5	5	5	5	5	5	6	6	6
2	2	3	4	1	2	3	1	2	1	4	4	3	4	5	4	5	5	5	1	2	2	0	1	0	1	0	0	0	0	0	0	0	0	0	0	0	0	0	0	0	5	6	6	6	6	6	6	5	5
2	2	3	4	1	2	3	1	2	2	3	3	4	4	4	5	5	5	5	0	1	0	1	0	0	0	1	1	1	1	1	1	1	1	0	1	0	1	0	0	0	6	5	5	5	5	6	6	5	6
2	2	3	4	1	2	3	2	1	1	4	4	4	4	3	2	4	4	4	1	5	1	6	0	0	6	0	6	0	0	6	0	0	6	6	0	0	2	6	3	6	5	5	5	5	5	5	5	5	5
2	2	3	4	1	2	3	2	1	1	4	4	4	4	4	4	4	4	4	2	2	3	3	0	0	4	3	3	0	0	2	0	0	6	6	4	5	5	4	4	5	4	4	4	4	5	5	5	5	4
2	2	3	4	2	1	3	2	1	2	4	4	4	3	3	3	4	4	4	1	4	1	2	1	1	3	2	0	4	5	4	2	2	0	1	0	1	0	1	0	1	5	3	3	5	5	4	4	4	4
2	2	3	4	2	2	1	1	2	1	4	4	5	5	5	4	5	5	5	2	2	1	0	1	1	1	0	1	0	0	0	1	0	0	0	1	0	0	1	1	0	5	5	5	6	6	6	6	6	5
2	2	4	2	1	2	2	1	2	1	4	4	4	4	4	4	4	4	4	0	0	1	0	0	1	0	1	0	1	1	0	1	0	1	0	1	1	1	0	0	0	5	5	5	5	5	5	5	5	5
2	2	4	3	1	2	1	1	2	1	4	5	5	5	4	4	5	4	4	0	0	0	1	2	1	0	1	2	3	1	1	0	0	1	1	0	1	1	1	1	1	5	5	5	5	5	5	6	5	5
2	2	4	3	1	2	1	1	2	2	5	5	5	5	5	5	5	5	5	0	1	1	3	2	1	2	1	0	0	0	1	2	3	2	1	2	1	2	2	1	0	5	5	5	5	5	5	5	5	5
2	2	4	4	1	1	1	2	1	1	5	5	5	5	5	5	5	4	4	1	2	0	0	0	1	2	1	1	0	0	0	0	0	0	0	0	0	0	0	1	2	5	4	5	6	6	5	4	6	5
2	2	4	4	1	2	4	4	2	2	4	4	4	4	4	4	4	4	4	0	1	0	6	0	0	6	0	6	0	0	6	0	0	6	6	0	0	0	6	0	6	6	6	6	6	6	5	5	5	4
2	3	1	3	2	2	1	1	1	2	5	5	5	4	4	4	4	4	4	0	0	0	0	0	0	0	0	0	0	0	0	0	0	0	0	0	0	0	0	1	1	5	5	5	5	5	5	6	5	6
2	3	2	1	1	1	2	1	2	2	5	5	4	5	4	4	4	4	4	0	0	2	0	0	2	1	1	0	2	2	2	2	0	2	2	1	2	1	1	1	0	6	6	6	5	5	5	6	5	5
2	3	2	1	2	2	2	1	1	2	4	4	4	2	4	3	3	4	4	4	3	0	0	3	0	0	0	3	0	0	0	0	0	0	1	0	1	2	0	0	2	5	5	5	5	5	5	5	5	6
2	3	2	1	2	2	2	1	1	2	4	4	4	5	5	3	4	4	4	4	0	0	0	0	0	0	1	0	4	0	0	0	4	0	2	0	0	0	0	0	0	6	5	5	5	6	6	5	5	5
2	3	2	1	2	2	3	1	1	2	5	5	5	5	4	4	4	4	4	0	1	1	0	0	0	0	0	1	0	1	0	0	2	2	0	1	1	1	1	1	2	5	5	5	6	6	5	5	6	6
2	3	2	2	1	2	3	1	1	2	5	4	4	4	4	4	4	4	5	0	1	0	0	0	0	1	0	0	1	0	0	0	0	0	1	0	1	1	1	0	0	6	5	6	6	6	5	6	6	5
2	3	2	2	1	2	3	1	2	1	4	4	4	3	3	4	4	5	4	1	5	4	4	1	0	1	1	0	2	0	0	0	0	3	0	0	0	3	1	1	0	6	6	5	5	4	5	6	6	6
2	3	2	2	1	2	3	1	2	1	5	5	5	5	5	5	5	5	5	0	0	0	0	0	0	0	0	0	0	0	0	0	0	0	1	1	0	0	0	0	0	6	6	6	6	6	6	5	6	6
2	3	2	2	2	2	1	1	2	2	3	3	4	4	4	4	3	3	3	1	2	1	1	0	1	1	1	1	1	1	1	0	0	0	0	1	1	0	0	0	0	4	5	5	5	5	5	4	6	5
2	3	2	2	2	2	2	1	1	1	4	4	4	4	4	4	4	4	4	0	0	0	0	0	0	0	0	0	0	0	0	0	0	0	0	2	0	0	0	0	0	4	4	4	4	4	4	5	4	5
2	3	2	2	2	2	2	1	1	1	4	4	4	4	4	4	4	4	4	0	0	0	0	0	0	1	0	1	0	0	0	0	0	0	0	0	2	0	0	0	0	4	4	4	4	4	4	5	4	5
2	3	2	2	2	2	2	1	2	1	4	4	3	4	4	4	4	4	4	3	2	0	0	0	0	2	1	0	2	3	2	1	1	2	1	1	1	1	0	1	1	5	5	5	4	4	4	5	5	5
2	3	2	2	2	2	2	1	2	2	4	4	4	3	3	4	4	4	3	0	1	1	0	0	1	0	0	0	0	0	0	0	0	2	2	2	2	2	0	1	1	5	6	5	6	6	6	5	6	5
2	3	2	2	2	2	3	1	2	1	3	3	3	3	4	3	3	4	4	3	3	4	4	4	3	3	2	2	4	3	4	3	3	1	1	2	1	1	1	1	1	3	3	4	4	3	4	4	3	4
2	3	2	2	2	2	3	1	2	2	4	4	4	4	4	4	5	5	4	0	1	0	0	0	0	1	0	0	1	0	1	1	0	0	0	0	0	0	1	0	1	6	6	5	6	6	6	6	5	6
2	3	2	3	1	1	2	3	1	1	4	4	4	4	4	4	4	4	4	0	2	2	0	2	2	2	2	2	0	2	2	0	0	0	0	0	1	0	0	1	1	5	5	5	5	5	5	5	5	5
2	3	2	3	1	2	1	1	1	2	4	4	4	4	4	4	5	5	5	0	1	0	0	0	0	0	0	0	0	0	0	0	0	0	0	0	0	0	0	1	0	5	5	6	6	6	6	6	6	5
2	3	2	3	1	2	1	1	2	1	4	4	4	4	4	5	4	4	4	0	0	1	0	1	2	1	2	1	0	0	0	0	0	0	1	2	2	1	0	0	0	6	6	6	6	6	6	6	6	6
2	3	2	3	1	2	1	3	2	1	5	5	5	5	5	5	5	5	5	0	1	0	0	0	0	0	1	1	0	0	0	0	0	0	0	0	0	0	0	0	0	6	6	6	6	6	6	6	6	6
2	3	2	3	1	2	1	3	2	1	5	5	5	5	5	5	5	5	5	0	1	0	0	0	0	0	1	1	0	0	0	0	1	0	0	0	0	0	0	0	0	6	6	6	6	6	6	6	6	6
2	3	2	3	1	2	2	1	1	1	4	4	4	5	5	5	5	4	5	0	0	0	0	2	0	0	1	0	2	0	0	0	1	0	1	1	0	0	1	0	0	5	5	5	5	5	5	6	5	6
2	3	2	3	1	2	2	1	2	2	5	4	4	4	4	5	4	5	4	0	3	2	0	0	0	0	0	1	0	1	0	0	0	1	0	0	1	1	1	0	0	5	5	5	5	5	5	5	5	5
2	3	2	3	1	2	3	1	2	1	4	4	4	2	3	4	4	4	4	2	4	3	2	3	0	4	0	2	3	0	0	0	0	1	1	1	0	0	0	0	0	4	4	5	5	5	4	5	5	4
2	3	2	3	2	2	1	1	1	1	5	4	4	4	4	4	4	4	4	0	0	0	0	2	0	0	0	1	0	0	0	0	0	0	0	1	2	0	0	0	0	4	4	4	4	4	4	4	5	4
2	3	2	3	2	2	1	1	2	1	4	4	4	4	4	4	4	4	4	2	1	0	0	0	0	1	0	0	0	1	0	0	2	1	1	0	0	0	0	1	0	4	5	6	6	6	6	5	5	5
2	3	2	3	2	2	1	1	2	1	5	5	4	4	5	4	4	4	4	0	0	0	1	0	1	0	0	1	1	0	1	2	2	0	1	1	1	0	1	0	1	5	5	5	5	5	5	5	5	6
2	3	2	3	2	2	2	1	2	1	4	4	4	4	4	4	4	4	4	1	1	1	2	0	0	0	0	1	0	0	0	0	0	2	1	2	1	2	1	1	0	5	5	5	5	5	5	5	5	5
2	3	2	3	2	2	3	1	1	2	3	3	3	4	4	3	3	3	3	1	4	3	2	3	1	2	3	2	4	3	4	0	2	0	0	2	2	0	0	0	0	5	5	4	5	4	4	4	5	5
2	3	2	3	2	2	3	1	2	1	4	4	4	4	5	5	4	5	4	1	2	2	3	2	3	3	2	2	1	3	2	3	3	2	2	0	0	1	1	1	2	5	4	5	4	5	5	5	4	5
2	3	2	3	2	2	3	1	2	1	4	4	5	4	5	5	4	5	5	1	0	0	0	0	0	1	0	1	1	0	0	0	1	1	0	0	0	0	0	0	0	6	6	6	6	6	6	6	6	6
2	3	2	3	2	2	3	1	2	1	5	5	5	5	5	5	5	5	5	0	0	0	0	0	0	0	0	0	0	0	0	0	0	0	4	1	0	0	0	0	0	6	6	6	6	6	6	5	6	6
2	3	2	4	1	1	1	2	1	2	4	4	4	4	4	4	3	3	3	2	2	2	2	3	3	3	3	2	2	3	2	2	3	2	2	2	2	1	2	2	2	4	4	4	4	4	4	4	4	4
2	3	2	4	1	1	1	2	1	2	4	4	4	4	4	4	4	4	3	2	2	0	2	2	2	0	2	1	1	1	0	0	1	0	0	1	1	1	2	1	2	4	4	4	4	5	5	5	5	4
2	3	2	4	1	1	1	3	1	1	4	4	4	4	4	4	4	4	4	2	3	1	0	0	1	0	0	0	0	0	0	0	0	0	1	0	1	0	1	1	1	5	5	5	5	5	5	5	5	5
2	3	2	4	1	1	4	2	1	1	5	5	4	5	5	4	4	4	4	0	0	0	2	0	0	1	0	2	0	2	2	2	1	0	0	0	0	0	0	0	0	5	5	5	5	5	5	5	5	5
2	3	2	4	1	1	4	2	1	1	5	5	5	4	5	5	4	5	4	0	0	0	1	1	1	2	0	2	1	2	0	2	0	0	0	1	0	1	0	0	0	6	6	6	6	6	6	6	6	6
2	3	2	4	1	2	1	1	1	1	4	4	4	4	4	4	4	4	4	0	2	1	0	0	0	2	0	2	0	0	0	0	0	0	0	0	0	0	0	1	0	6	5	5	5	6	5	5	6	5
2	3	2	4	1	2	1	1	2	1	4	4	4	3	3	5	5	5	5	0	1	1	0	0	0	0	2	0	0	0	0	0	0	0	1	2	1	1	1	2	1	6	6	6	6	6	6	6	6	4
2	3	2	4	1	2	2	1	1	1	4	4	4	4	4	4	4	4	4	0	0	0	2	1	2	0	0	2	2	1	1	1	0	0	0	0	1	0	0	0	0	5	5	5	5	5	4	5	4	5
2	3	2	4	2	2	1	2	1	1	4	4	4	4	4	3	4	4	4	2	3	3	0	3	2	3	2	4	3	3	3	0	0	0	0	3	3	1	2	2	2	5	5	5	5	5	5	5	5	5
2	3	2	4	2	2	2	1	2	1	5	5	5	5	4	4	4	4	4	0	0	0	6	0	0	6	0	6	0	0	6	0	0	6	6	0	0	0	6	4	6	6	6	6	6	6	6	6	6	5
2	3	2	4	2	2	2	1	2	1	5	5	5	5	5	5	5	5	4	2	1	1	1	0	0	1	0	1	0	1	2	0	0	0	1	0	0	0	0	0	0	6	6	6	6	6	6	6	6	6
2	3	2	4	2	2	3	1	2	1	5	1	5	5	5	5	5	5	5	1	1	0	6	0	0	6	0	6	0	0	6	0	1	6	6	0	0	0	6	0	6	5	5	5	5	5	5	5	5	5
2	3	2	4	2	2	3	1	2	2	4	5	5	5	5	5	5	5	5	0	0	0	0	0	0	0	0	0	0	0	0	0	0	1	1	1	1	1	0	0	0	5	5	5	6	6	6	5	6	5
2	3	3	1	1	1	3	3	1	1	4	4	4	5	4	4	4	4	4	0	0	0	2	1	0	0	0	1	1	0	0	0	0	0	1	0	0	0	0	0	0	5	5	5	5	5	5	5	4	5
2	3	3	1	2	2	2	1	2	2	5	4	4	3	4	4	4	4	4	0	0	0	1	0	1	1	1	0	1	0	1	0	0	1	1	1	1	0	0	0	0	5	5	5	5	4	5	5	5	5
2	3	3	1	2	2	2	1	2	2	5	5	5	5	5	5	5	5	5	0	0	0	0	0	1	1	2	0	0	0	0	0	0	1	1	0	0	2	0	1	2	5	5	6	6	5	5	6	6	5
2	3	3	2	2	2	1	1	1	1	3	3	4	4	5	5	5	4	4	2	0	1	1	1	1	1	1	2	0	2	2	0	2	0	0	0	0	0	1	1	0	4	4	4	5	5	5	5	4	4
2	3	3	2	2	2	1	1	2	1	4	4	4	4	3	4	4	4	3	2	2	2	3	1	1	1	2	1	0	0	3	4	1	2	2	2	1	1	1	2	2	5	5	5	5	4	5	5	5	5
2	3	3	3	1	1	1	1	1	1	4	4	4	4	4	4	4	4	4	0	1	0	1	0	0	1	0	1	0	0	0	0	0	0	1	0	2	0	0	0	0	5	5	5	5	5	5	5	5	5
2	3	3	3	1	1	1	3	1	1	4	4	4	4	4	4	4	4	4	0	0	0	1	0	0	0	0	1	0	1	2	0	0	0	0	0	0	2	0	0	0	5	5	5	5	5	5	5	4	5
2	3	3	3	1	1	2	2	1	1	5	5	5	5	5	4	5	5	5	0	1	0	6	0	0	6	0	6	0	0	1	1	1	6	5	0	0	5	5	5	6	6	6	6	6	6	6	6	6	6
2	3	3	3	1	1	3	2	1	1	5	5	5	5	4	4	5	5	4	0	1	1	0	0	1	0	0	0	1	0	0	1	0	1	2	1	2	1	2	1	2	5	5	6	5	6	5	5	5	6
2	3	3	3	1	1	3	3	1	1	4	4	4	4	4	4	4	4	4	0	0	0	0	0	0	1	0	1	0	0	0	0	0	0	0	0	0	0	0	0	0	5	5	5	5	5	5	5	5	5
2	3	3	3	1	1	3	3	1	1	4	4	4	4	4	4	4	4	4	0	0	0	0	0	0	1	0	1	0	0	0	0	0	0	0	2	0	0	0	0	0	5	5	5	5	5	5	6	5	5
2	3	3	3	1	1	3	3	1	1	4	4	4	4	4	4	4	4	4	0	0	0	0	0	0	1	1	0	0	0	0	2	0	0	0	2	0	0	0	0	0	5	5	5	5	5	5	5	5	5
2	3	3	3	1	2	1	1	1	1	4	3	4	4	4	3	3	3	3	1	3	1	1	1	0	0	3	2	3	2	1	1	1	1	0	1	0	1	0	1	0	5	5	5	6	6	4	6	5	6
2	3	3	3	1	2	1	1	2	1	5	5	5	5	5	4	4	4	4	3	3	2	0	2	0	1	1	0	0	0	0	0	0	0	1	0	1	0	0	1	1	5	6	5	6	6	6	5	5	5
2	3	3	3	1	2	1	1	2	2	4	5	5	5	5	5	5	5	5	0	0	0	0	0	0	0	0	0	0	0	0	0	0	2	1	1	1	1	1	0	0	6	6	6	6	6	6	6	6	6
2	3	3	3	1	2	1	1	2	2	5	5	4	4	5	5	4	5	5	0	0	0	0	0	0	2	1	2	1	1	1	1	1	0	0	0	0	0	0	0	0	5	5	6	6	6	6	6	6	6
2	3	3	3	1	2	2	1	1	1	4	4	4	4	4	4	4	4	4	2	0	1	0	0	1	1	0	0	0	2	2	0	1	0	0	2	1	0	0	1	1	4	4	4	4	5	5	5	5	4
2	3	3	3	1	2	2	1	1	1	5	4	4	4	4	3	4	4	4	1	2	2	5	4	1	5	1	4	0	0	5	1	5	6	5	0	0	4	6	3	3	4	5	4	5	5	4	6	4	5
2	3	3	3	1	2	2	1	1	2	4	5	4	3	4	4	4	4	3	0	1	0	1	0	1	2	1	0	2	2	2	1	1	0	0	0	0	0	0	0	0	4	5	5	6	5	5	6	6	6
2	3	3	3	1	2	2	1	2	1	4	4	3	4	4	4	5	4	4	2	1	1	2	3	2	3	2	1	1	0	0	0	0	1	1	2	2	1	1	2	2	5	5	5	4	4	5	5	5	5
2	3	3	3	1	2	2	1	2	1	4	4	4	4	4	4	4	4	4	3	3	2	0	0	1	0	0	0	4	0	0	0	0	0	2	0	0	0	0	0	0	5	5	5	5	5	5	5	5	5
2	3	3	3	1	2	2	1	2	1	4	4	4	5	5	4	4	4	4	0	0	0	0	0	1	0	0	0	0	0	0	2	1	0	0	0	0	0	0	1	0	6	6	6	6	6	6	6	6	6
2	3	3	3	1	2	2	1	2	1	5	5	5	5	5	5	5	5	5	0	0	0	0	0	0	0	0	0	0	0	0	0	0	0	1	0	0	0	0	0	0	6	6	6	6	6	6	6	6	6
2	3	3	3	1	2	2	1	2	2	4	4	4	4	4	4	4	4	4	2	4	2	0	1	0	1	0	0	1	1	1	0	0	1	1	0	0	1	1	2	2	6	6	6	5	5	5	6	6	5
2	3	3	3	1	2	3	1	2	1	4	3	4	4	4	4	4	3	4	3	2	2	2	2	0	0	1	2	2	0	0	1	1	2	2	2	2	2	2	1	1	5	5	4	5	5	5	5	4	5
2	3	3	3	1	2	3	1	2	1	5	4	4	4	4	4	4	4	4	2	1	1	0	0	1	0	1	1	1	1	1	0	0	0	1	1	0	0	0	0	0	6	5	4	5	6	6	6	5	4
2	3	3	3	1	2	3	1	2	1	5	5	5	4	4	4	4	4	4	1	2	0	0	1	1	1	1	1	3	0	0	0	0	0	2	0	0	0	1	0	0	5	5	5	5	5	5	5	5	3
2	3	3	3	1	2	4	1	2	2	5	5	5	5	5	5	5	5	5	0	1	0	0	1	0	0	0	1	2	2	0	0	0	0	0	0	0	1	1	0	0	5	5	5	6	6	6	6	6	6
2	3	3	3	2	1	1	3	1	1	4	4	4	4	4	4	4	4	4	0	0	0	0	0	0	1	0	1	0	0	0	0	0	0	0	0	0	0	0	0	0	5	5	5	5	5	5	5	5	5
2	3	3	3	2	2	1	1	1	1	4	4	4	4	4	4	4	4	4	1	1	1	1	1	0	1	1	1	0	1	1	0	0	0	0	0	0	0	0	0	0	4	4	5	5	5	4	5	4	4
2	3	3	3	2	2	1	1	1	1	4	4	4	4	4	4	4	4	4	1	1	1	1	1	0	1	1	1	0	1	1	0	0	0	0	0	0	0	0	0	0	4	4	5	5	5	4	5	4	4
2	3	3	3	2	2	1	1	1	1	4	4	5	5	4	4	4	4	5	0	0	0	0	0	0	2	2	0	0	0	0	0	2	0	1	0	0	0	0	0	0	5	5	5	5	5	5	5	5	5
2	3	3	3	2	2	1	1	2	1	4	4	4	4	4	4	5	5	5	2	2	3	2	1	2	2	1	0	1	2	2	1	2	2	2	1	1	1	1	1	1	5	5	5	5	5	5	4	4	4
2	3	3	3	2	2	1	1	2	2	5	5	5	5	5	4	4	5	5	0	0	0	0	0	0	1	0	0	0	0	0	0	0	1	1	1	1	1	1	2	1	5	6	6	6	6	6	6	6	6
2	3	3	3	2	2	2	1	1	1	4	4	4	4	4	4	4	4	4	4	4	1	2	1	1	1	1	1	1	1	2	1	1	2	2	2	2	0	0	0	1	3	4	3	5	4	5	5	6	4
2	3	3	3	2	2	2	1	1	1	4	4	4	5	5	5	5	4	4	0	0	0	0	1	0	0	0	0	0	0	0	0	0	0	1	0	1	0	0	1	1	6	6	6	6	6	5	6	5	5
2	3	3	3	2	2	3	1	2	2	4	4	4	4	4	3	4	3	4	1	3	0	2	2	1	2	2	0	0	0	1	0	2	1	0	1	1	0	0	1	1	5	5	5	6	5	5	5	6	5
2	3	3	3	2	2	4	1	2	1	3	3	3	3	3	5	5	5	4	0	1	1	0	0	0	0	2	1	0	0	1	1	0	0	0	0	0	0	0	0	0	6	6	6	6	6	6	6	6	6
2	3	3	4	1	1	1	1	1	1	4	4	4	4	5	5	5	4	5	0	1	0	0	0	0	0	0	0	0	0	0	0	1	0	0	0	0	0	0	0	0	5	5	5	5	4	5	4	5	5
2	3	3	4	1	1	1	2	1	1	3	3	3	3	4	4	4	4	4	2	2	3	0	0	3	3	2	3	0	0	1	1	0	2	2	1	1	1	2	2	2	3	3	3	3	4	4	4	4	4
2	3	3	4	1	1	1	2	1	1	4	3	3	3	3	3	3	3	3	2	2	1	1	2	1	0	0	0	0	0	0	0	0	2	2	1	1	1	0	0	1	5	5	5	5	5	5	5	6	5
2	3	3	4	1	1	1	2	1	1	4	4	4	4	3	4	4	4	3	2	1	1	2	2	1	2	0	2	1	1	0	2	2	2	1	2	1	1	1	1	2	4	4	4	5	4	4	4	4	4
2	3	3	4	1	1	1	2	1	1	4	4	4	4	4	4	4	4	4	0	2	3	4	3	4	3	3	2	2	2	4	3	3	0	0	2	2	2	0	0	1	5	5	5	5	5	5	5	5	5
2	3	3	4	1	1	1	2	1	1	4	4	4	4	4	4	4	4	4	2	2	1	1	1	0	0	0	2	2	1	1	1	1	1	1	2	2	1	1	1	2	4	4	5	5	5	4	4	4	4
2	3	3	4	1	1	1	2	1	1	5	5	5	4	5	5	4	4	4	1	3	1	0	0	0	0	0	1	0	1	0	0	0	2	2	1	1	0	0	0	0	5	5	4	6	6	4	5	5	5
2	3	3	4	1	1	1	2	1	1	5	5	5	5	4	4	5	4	4	1	0	0	0	0	0	0	0	0	0	0	0	0	1	1	1	0	1	1	0	1	0	6	6	6	5	5	5	6	6	6
2	3	3	4	1	1	1	2	1	1	5	5	5	5	5	4	5	5	5	0	1	0	1	0	0	0	1	1	1	1	1	1	1	1	2	1	2	0	0	0	1	5	5	5	5	5	6	5	5	5
2	3	3	4	1	1	1	2	1	1	5	5	5	5	5	4	5	5	5	1	2	0	0	0	0	0	0	0	0	0	0	0	2	0	0	1	0	1	0	0	0	6	6	6	6	6	6	6	5	5
2	3	3	4	1	1	1	2	1	1	5	5	5	5	5	5	5	5	5	0	0	0	0	0	0	1	0	1	0	0	0	0	0	0	0	2	0	0	0	0	0	5	5	5	5	5	5	5	5	5
2	3	3	4	1	1	1	2	1	1	5	5	5	5	5	5	5	5	5	0	0	0	0	0	1	1	0	0	0	2	0	0	0	0	0	0	0	0	0	0	0	5	5	5	5	5	5	5	5	5
2	3	3	4	1	1	1	2	1	1	5	5	5	5	5	5	5	5	5	0	1	1	0	0	0	0	0	0	0	2	0	0	0	0	0	0	0	0	0	0	0	6	6	6	6	6	6	6	6	6
2	3	3	4	1	1	1	2	1	2	5	5	5	5	5	5	5	5	5	0	0	0	0	0	0	1	0	0	0	0	0	0	0	0	0	0	0	0	0	0	0	6	6	6	6	6	6	6	6	6
2	3	3	4	1	1	1	3	1	1	4	4	4	4	4	4	4	4	4	0	0	0	0	0	0	1	0	1	0	0	0	0	0	0	0	0	2	0	0	0	0	5	5	5	5	5	5	5	4	5
2	3	3	4	1	1	2	2	1	1	4	4	4	4	4	4	4	4	4	0	0	0	1	2	1	0	0	1	0	0	0	0	0	2	0	0	0	1	0	0	0	4	4	4	5	4	5	4	5	5
2	3	3	4	1	1	2	2	1	1	5	5	5	5	5	3	4	4	4	1	2	2	0	5	0	3	3	2	0	4	4	4	5	1	2	1	2	2	2	2	2	5	5	5	5	5	5	5	4	4
2	3	3	4	1	1	2	2	1	1	5	5	5	5	5	4	4	4	3	2	2	1	0	1	0	1	1	1	1	0	1	1	1	0	1	0	1	0	0	1	1	4	4	4	4	4	4	5	5	5
2	3	3	4	1	1	2	2	1	2	4	4	4	4	4	3	4	3	4	2	3	1	0	0	0	0	3	2	3	3	3	0	0	2	1	1	1	0	0	1	1	5	5	5	5	5	5	5	5	5
2	3	3	4	1	1	2	2	1	2	4	5	4	4	4	4	5	4	5	0	1	0	0	0	0	0	1	0	0	0	0	0	0	1	1	0	0	0	0	0	1	5	5	5	6	5	5	5	5	5
2	3	3	4	1	1	2	3	1	1	4	4	4	4	4	4	4	4	4	0	0	0	0	0	0	1	0	1	0	0	0	0	0	0	0	0	0	0	0	0	0	6	6	6	6	5	5	6	5	5
2	3	3	4	1	1	2	3	1	1	4	4	4	4	4	4	4	4	4	0	0	0	0	0	0	1	0	1	0	0	0	0	0	0	0	2	0	0	0	0	0	5	5	5	5	5	5	5	4	5
2	3	3	4	1	1	2	3	1	1	4	4	4	4	4	4	4	4	4	0	0	0	0	0	0	1	0	1	0	0	0	0	0	1	1	2	0	0	0	0	0	5	5	5	5	5	5	5	4	5
2	3	3	4	1	1	2	3	1	1	4	4	4	4	4	4	4	4	4	0	0	0	0	0	0	2	0	1	0	0	0	0	0	0	0	2	0	0	0	0	0	4	4	4	5	5	5	5	4	5
2	3	3	4	1	1	2	3	1	1	4	4	4	4	4	4	4	4	4	0	0	2	2	2	1	2	3	2	0	2	2	0	1	0	0	0	1	0	0	1	0	4	4	5	5	5	5	5	4	5
2	3	3	4	1	1	2	3	1	1	4	4	4	4	4	4	4	4	4	0	0	3	2	2	2	2	3	2	0	2	2	0	1	1	0	0	0	0	0	0	0	4	4	5	5	5	5	5	4	5
2	3	3	4	1	1	2	3	1	1	4	4	4	4	4	4	5	4	4	0	0	1	1	0	1	1	0	0	1	0	2	2	2	0	0	0	0	0	0	0	0	4	4	5	5	5	4	5	4	5
2	3	3	4	1	1	2	3	1	1	4	5	4	4	4	5	4	5	5	1	1	1	0	1	0	1	1	1	0	1	0	0	0	0	0	0	0	0	0	0	0	4	4	5	5	5	4	5	4	4
2	3	3	4	1	1	3	1	1	1	5	5	5	5	5	5	5	5	5	0	1	1	1	0	0	0	1	1	0	0	0	0	1	0	0	0	0	1	1	0	0	5	5	5	5	4	5	5	5	6
2	3	3	4	1	1	3	2	1	1	4	4	3	3	4	4	4	4	4	2	1	0	1	0	0	2	2	0	0	2	1	1	1	0	1	1	1	1	1	0	1	5	4	5	5	4	5	5	5	5
2	3	3	4	1	1	3	2	1	1	5	5	5	5	5	5	5	5	5	1	1	1	1	1	1	0	2	3	1	1	2	1	2	1	1	0	0	0	1	0	1	6	6	6	6	6	6	6	6	5
2	3	3	4	1	1	3	2	1	2	4	4	4	4	4	4	4	4	4	3	5	4	1	1	0	4	3	2	0	3	0	0	1	1	1	1	1	1	1	1	1	5	5	5	5	5	5	5	5	3
2	3	3	4	1	1	3	3	1	1	4	4	4	4	4	4	4	4	4	0	0	0	0	0	0	1	0	1	1	1	1	1	1	0	0	2	0	0	0	0	0	5	5	5	5	5	5	5	4	5
2	3	3	4	1	1	3	3	1	1	4	4	4	4	4	4	4	4	4	0	0	0	0	0	0	1	1	0	0	0	1	1	0	0	0	0	2	0	0	0	0	4	4	4	4	4	4	4	4	5
2	3	3	4	1	1	3	3	1	1	5	4	4	4	4	3	4	4	4	1	2	1	1	1	1	2	1	2	0	0	0	0	4	2	1	2	2	1	1	1	1	5	4	3	6	6	4	6	4	4
2	3	3	4	1	1	3	3	1	1	5	4	4	4	4	4	4	4	4	0	0	2	1	1	0	0	0	2	0	1	0	0	0	2	1	0	0	0	0	0	0	5	5	5	5	5	4	5	5	5
2	3	3	4	1	1	4	2	1	1	5	5	5	5	5	5	4	5	5	1	0	1	0	1	0	1	0	1	0	1	0	1	0	1	0	0	1	0	0	0	0	6	6	6	6	6	5	6	6	5
2	3	3	4	1	1	4	3	1	2	4	4	4	4	4	4	4	4	4	0	3	0	0	0	2	0	0	1	0	0	0	1	0	1	0	0	0	0	0	0	0	6	6	6	6	6	5	6	5	4
2	3	3	4	1	2	1	1	2	1	4	5	5	5	5	4	5	4	4	0	0	1	0	0	1	2	1	0	0	0	0	0	0	0	1	1	1	1	1	1	1	5	5	5	5	5	5	6	5	5
2	3	3	4	1	2	1	2	1	1	5	5	5	5	5	5	5	5	5	0	0	1	1	0	0	1	0	0	0	0	0	0	0	0	0	2	0	0	1	0	0	5	5	5	5	5	5	5	5	5
2	3	3	4	1	2	1	4	1	1	4	4	4	4	4	4	4	4	4	0	3	2	0	2	2	1	2	2	0	2	2	0	0	0	0	0	0	0	0	1	1	5	5	5	5	5	5	5	5	5
2	3	3	4	1	2	2	1	1	1	4	4	4	4	4	4	4	4	4	0	0	0	0	0	0	3	2	0	0	0	0	0	1	0	0	0	0	1	0	0	0	6	6	6	6	6	6	5	5	5
2	3	3	4	1	2	2	1	2	1	4	4	4	4	3	5	3	3	3	0	1	0	1	0	1	0	1	0	1	0	1	0	0	0	1	0	0	0	0	0	0	5	5	5	5	5	5	5	5	3
2	3	3	4	1	2	2	2	1	1	4	4	4	3	4	4	4	4	4	0	1	0	0	0	0	0	0	0	4	0	0	0	0	0	1	0	1	0	0	0	1	5	5	5	5	5	5	5	5	5
2	3	3	4	1	2	2	2	1	1	4	4	4	4	4	2	2	4	4	2	6	4	5	0	0	6	0	6	0	0	3	0	6	0	6	0	0	0	6	0	6	4	4	3	4	5	4	6	5	5
2	3	3	4	1	2	2	2	1	1	4	4	4	4	4	4	4	4	4	0	0	0	2	1	1	0	2	1	2	0	3	2	2	0	1	1	2	2	1	1	1	5	5	5	5	5	5	5	5	5
2	3	3	4	1	2	2	2	1	1	4	4	4	4	4	4	4	4	4	1	2	3	4	0	0	5	2	5	0	2	2	2	1	6	5	0	0	1	4	1	4	5	3	4	4	4	4	5	4	5
2	3	3	4	1	2	3	1	2	1	4	4	4	4	4	4	4	4	5	2	3	2	1	1	1	2	1	1	0	0	1	1	1	1	0	0	0	1	0	0	1	4	4	4	4	4	4	4	4	4
2	3	3	4	1	2	3	2	1	1	3	4	3	4	3	3	5	4	4	1	1	1	0	0	1	1	0	1	0	1	0	1	1	1	0	1	0	1	0	0	1	5	5	5	5	5	5	5	5	5
2	3	3	4	1	2	3	2	1	1	4	4	4	4	4	1	4	4	4	3	6	4	4	3	0	6	5	3	3	4	5	2	6	4	6	3	2	3	0	1	2	2	3	5	4	5	2	5	5	5
2	3	3	4	1	2	3	2	1	1	5	5	5	5	5	5	4	4	4	0	1	1	0	0	0	0	1	0	0	1	0	0	0	1	1	0	0	1	0	0	0	6	6	6	6	6	5	6	5	5
2	3	3	4	1	2	4	4	2	2	4	4	4	4	4	3	4	4	4	0	1	0	6	0	0	6	0	6	0	0	6	0	1	6	6	0	0	0	6	0	6	5	5	5	5	5	5	5	5	3
2	3	3	4	2	1	1	2	1	2	4	4	4	4	4	4	4	4	4	1	5	4	1	4	2	5	3	4	2	0	3	0	1	1	1	0	2	1	2	2	2	4	4	4	4	4	4	4	4	4
2	3	3	4	2	1	1	3	1	2	5	5	5	5	5	5	5	5	5	1	1	1	0	0	0	0	0	0	1	0	0	0	0	0	0	0	0	0	0	0	0	6	6	6	6	6	6	6	6	6
2	3	3	4	2	1	2	2	1	2	4	4	4	4	4	4	4	4	4	1	2	2	0	1	1	1	1	1	1	1	1	1	1	1	1	1	1	1	1	1	1	5	5	5	5	5	5	5	5	5
2	3	3	4	2	1	2	2	1	2	4	4	4	4	4	4	4	4	4	1	2	2	1	1	1	1	1	1	2	1	1	1	1	1	1	1	1	1	1	0	0	5	5	5	5	5	5	5	5	5
2	3	3	4	2	1	2	2	1	2	4	4	4	4	5	3	4	4	2	1	4	3	0	2	3	4	0	3	0	0	0	0	1	0	0	0	0	0	0	0	0	6	5	5	5	5	5	5	5	5
2	3	3	4	2	1	3	2	1	2	5	5	5	5	5	5	5	5	5	0	1	0	0	0	0	1	0	0	0	0	0	0	0	2	1	1	0	0	0	0	0	5	5	5	6	6	5	5	5	5
2	3	3	4	2	2	1	1	1	1	4	4	4	4	4	4	4	4	4	0	0	0	0	0	0	1	0	0	0	0	0	0	0	0	0	1	0	0	0	0	0	4	4	4	4	4	4	5	4	5
2	3	3	4	2	2	1	1	1	1	5	5	5	4	4	3	4	4	3	1	4	4	1	0	3	2	0	1	1	1	0	0	1	0	1	2	2	0	0	0	0	5	5	5	5	5	5	5	5	5
2	3	3	4	2	2	1	1	2	1	5	5	5	5	5	4	4	5	5	2	3	3	1	1	1	1	0	1	1	0	0	1	1	2	2	0	0	0	0	1	1	6	6	6	5	6	5	6	6	6
2	3	3	4	2	2	1	2	1	2	4	4	4	4	4	4	4	2	2	0	1	0	0	1	0	3	1	5	0	0	1	1	2	1	1	0	0	0	1	1	1	5	3	5	6	6	5	6	5	5
2	3	3	4	2	2	2	2	1	1	4	4	4	4	5	5	5	4	4	0	0	0	0	0	1	2	0	2	0	2	0	0	0	0	1	0	1	0	0	0	1	6	6	6	6	6	6	5	5	5
2	3	3	4	2	2	3	2	1	1	5	5	5	5	5	5	5	5	5	1	2	0	0	0	0	0	0	0	0	0	0	0	0	1	0	1	0	0	0	0	1	6	6	6	6	6	6	6	6	6
2	3	3	5	1	1	1	2	1	1	3	4	3	3	4	3	3	4	3	0	4	2	0	0	1	3	0	3	0	0	0	4	0	1	1	2	1	1	2	1	1	5	6	6	6	6	6	5	6	6
2	3	4	1	1	2	1	1	2	2	4	4	4	4	4	5	4	4	5	0	0	0	6	0	0	6	0	6	0	0	6	0	0	6	4	0	0	0	6	0	5	6	6	5	5	5	5	6	5	5
2	3	4	1	1	2	3	1	2	1	4	4	4	4	4	4	4	4	4	1	3	2	0	1	0	1	0	0	1	0	0	0	0	1	0	0	0	0	0	0	0	6	5	4	5	5	5	5	5	5
2	3	4	2	1	2	2	1	2	1	4	4	4	4	4	4	4	4	4	0	0	0	1	0	0	1	1	1	0	0	0	0	0	1	1	1	1	1	1	1	1	6	6	6	6	6	5	6	6	6
2	3	4	2	1	2	3	1	2	1	5	5	5	5	5	5	5	5	5	0	1	0	0	1	0	0	0	1	0	0	1	0	0	0	0	2	0	0	0	0	0	6	6	6	6	6	6	6	5	6
2	3	4	3	1	1	2	1	2	1	4	4	3	3	5	3	3	4	4	1	2	1	1	1	1	1	0	2	0	1	0	0	0	1	1	0	0	1	0	0	1	5	5	5	5	5	5	4	5	5
2	3	4	3	1	1	2	2	1	1	4	4	4	4	4	4	4	4	4	1	1	1	0	1	0	1	1	1	0	1	1	0	0	0	0	0	0	0	0	0	0	4	4	5	5	5	4	5	4	4
2	3	4	3	1	1	2	2	1	1	5	5	5	5	5	5	5	5	5	0	0	0	0	0	0	0	0	1	2	1	0	0	0	0	0	0	0	0	0	0	0	6	6	6	6	6	6	6	6	6
2	3	4	3	1	2	1	1	2	1	4	3	4	4	4	4	4	3	4	3	3	3	3	3	3	0	1	2	1	0	0	1	3	2	1	1	2	0	0	1	2	5	5	4	5	4	4	5	4	4
2	3	4	3	1	2	1	1	2	1	4	4	4	4	4	5	4	4	4	0	2	1	0	0	0	3	1	0	0	0	0	0	0	1	0	0	2	0	0	0	0	5	5	4	6	6	6	6	6	6
2	3	4	3	1	2	1	2	1	1	4	4	4	5	4	4	5	4	4	0	0	0	0	0	0	0	0	0	0	0	2	0	0	1	1	0	1	1	0	0	1	5	6	5	5	5	5	6	6	6
2	3	4	3	1	2	1	3	2	1	3	4	4	4	4	4	4	4	4	3	4	4	3	3	2	3	3	4	2	3	2	2	2	1	2	3	4	4	4	3	4	3	3	4	3	3	3	3	3	3
2	3	4	3	1	2	2	1	2	1	4	4	4	4	4	4	4	4	4	1	1	0	0	0	1	0	1	0	1	2	1	1	1	0	0	0	0	0	1	0	0	5	5	5	5	5	5	5	6	5
2	3	4	3	1	2	2	1	2	2	4	4	5	5	5	5	5	5	5	1	2	2	0	0	0	1	1	1	0	0	0	1	1	0	0	0	0	1	0	0	0	6	6	6	6	6	5	6	6	6
2	3	4	3	1	2	2	1	2	2	5	4	4	4	4	4	4	4	4	1	4	3	1	0	0	1	0	2	1	0	0	0	0	0	1	1	1	0	0	0	0	5	5	5	6	5	5	5	5	5
2	3	4	3	1	2	2	1	2	2	5	5	5	4	5	5	5	5	4	1	4	0	0	0	0	0	1	0	0	0	0	0	1	1	0	1	1	1	1	1	1	5	5	5	6	5	5	5	5	5
2	3	4	3	1	2	3	1	1	1	4	4	5	5	5	5	5	5	5	0	0	0	0	1	0	0	1	0	0	0	0	0	0	1	0	1	0	1	0	1	0	5	5	6	6	6	6	5	6	6
2	3	4	3	1	2	3	1	2	1	4	4	4	3	4	4	4	5	5	3	3	2	0	2	0	3	1	2	2	1	0	0	0	0	2	0	1	0	0	0	1	5	5	6	6	5	6	5	4	6
2	3	4	3	1	2	3	1	2	1	5	5	5	5	5	5	5	5	5	0	2	1	0	0	0	1	0	1	1	1	1	1	1	1	0	0	0	1	0	1	0	6	6	6	6	6	6	6	6	6
2	3	4	3	1	2	4	1	2	2	5	5	5	5	4	3	2	4	5	1	2	1	0	0	0	0	0	0	4	0	0	0	0	0	1	0	0	0	0	0	0	6	5	4	6	6	6	6	6	1
2	3	4	3	2	1	1	3	1	1	5	5	5	4	4	4	4	4	4	0	3	0	0	0	0	4	0	1	0	0	0	0	0	0	0	0	1	0	0	0	1	5	5	5	5	5	5	5	5	5
2	3	4	3	2	1	2	3	1	2	5	5	5	5	5	3	3	3	5	0	2	2	0	0	4	4	4	4	0	0	0	0	3	1	0	0	0	0	0	0	0	6	6	6	6	6	5	5	6	5
2	3	4	3	2	2	1	1	2	1	5	5	5	5	5	4	4	4	4	2	2	1	0	0	0	0	0	1	0	0	1	1	1	1	0	0	0	0	0	0	0	6	6	5	6	6	6	6	5	5
2	3	4	3	2	2	2	1	1	1	4	4	4	4	4	4	4	4	4	1	4	4	6	0	1	6	2	4	0	0	4	1	1	6	6	0	0	5	6	2	5	5	5	5	5	5	5	5	5	5
2	3	4	3	2	2	3	1	2	2	4	4	4	4	4	4	4	4	4	1	4	0	2	1	1	2	2	2	1	1	0	0	2	1	0	0	1	0	0	1	1	5	5	5	6	5	5	5	6	5
2	3	4	3	2	2	3	1	2	2	5	5	5	5	5	5	5	5	5	0	0	0	1	0	0	0	0	1	0	0	0	0	0	0	0	0	0	0	1	0	1	6	6	6	6	6	5	6	6	6
2	3	4	4	1	1	1	2	1	1	1	1	2	1	1	1	1	4	4	2	2	2	2	1	1	6	1	6	1	1	1	1	1	5	6	0	0	0	6	1	5	2	4	2	6	5	3	5	3	2
2	3	4	4	1	1	1	2	1	1	4	4	4	4	4	4	4	4	4	1	2	1	1	1	1	1	1	1	0	0	0	0	1	1	0	1	1	1	2	0	0	5	5	4	5	4	5	5	5	4
2	3	4	4	1	1	1	2	1	2	5	5	5	5	5	5	5	5	5	0	0	0	0	0	0	0	0	0	0	0	0	0	1	0	0	0	0	0	0	0	0	6	6	6	6	6	6	6	6	6
2	3	4	4	1	1	1	3	1	1	4	4	4	4	4	4	4	4	4	1	1	1	0	1	0	1	0	0	0	0	0	0	0	0	0	0	0	0	0	3	0	5	5	5	5	5	5	5	5	5
2	3	4	4	1	1	1	3	1	1	5	5	5	5	5	5	5	4	5	0	1	1	1	1	0	2	1	1	1	1	1	0	1	0	0	0	0	0	0	2	0	6	6	6	6	6	6	5	5	5
2	3	4	4	1	1	2	2	1	1	3	3	4	4	4	4	4	4	4	0	0	0	0	0	0	0	1	1	1	0	1	1	0	2	2	2	1	2	1	2	2	5	5	5	5	5	5	5	5	5
2	3	4	4	1	1	2	2	1	2	4	5	4	3	4	4	4	4	3	2	0	0	0	0	0	4	2	3	1	0	0	0	2	0	0	1	0	1	0	0	0	4	5	5	6	5	5	6	6	6
2	3	4	4	1	1	2	3	1	1	4	4	4	4	4	4	4	4	4	1	1	1	0	0	0	1	1	0	0	1	1	0	0	0	0	0	0	0	0	0	0	4	4	5	5	5	4	5	4	4
2	3	4	4	1	1	2	3	1	1	4	4	4	4	4	4	4	4	4	1	1	1	0	1	0	1	0	0	0	0	0	0	0	0	0	0	0	0	0	1	0	5	5	5	5	5	5	5	5	5
2	3	4	4	1	1	2	3	1	1	4	4	4	4	4	4	4	4	4	1	1	1	0	1	0	1	1	1	0	0	0	0	0	0	0	0	0	0	0	0	0	4	4	5	5	5	4	5	4	4
2	3	4	4	1	1	3	2	1	1	5	5	5	4	3	3	4	4	4	1	3	2	0	0	1	0	1	1	1	1	2	2	2	0	1	0	1	1	1	1	0	4	4	5	6	5	6	6	6	4
2	3	4	4	1	1	3	2	1	1	5	5	5	5	5	5	5	5	5	1	1	0	0	0	0	0	0	0	0	0	0	1	1	0	0	1	2	1	0	0	0	6	6	6	6	6	6	6	6	6
2	3	4	4	1	1	3	3	1	1	4	4	4	5	5	5	5	4	4	0	0	0	0	0	0	3	2	1	0	0	0	0	1	0	0	0	0	0	0	1	0	6	6	6	6	6	6	5	5	5
2	3	4	4	1	1	3	3	1	1	5	5	5	5	5	5	5	4	5	0	1	0	1	2	0	0	0	1	1	0	1	2	0	0	0	0	0	1	0	0	1	6	5	6	5	6	5	6	6	6
2	3	4	4	1	1	4	2	1	1	5	5	5	5	5	5	5	5	5	0	2	1	0	1	4	0	0	1	4	4	4	0	1	0	0	0	2	2	2	2	2	6	5	5	6	6	5	5	5	5
2	3	4	4	1	2	1	1	1	2	4	4	4	4	4	4	4	4	4	0	0	0	0	0	0	0	0	0	0	0	2	1	1	0	0	1	1	0	0	0	0	5	5	5	5	5	5	5	5	5
2	3	4	4	1	2	1	2	1	1	5	4	4	4	4	4	4	4	4	1	4	4	0	0	1	4	0	0	0	0	1	1	0	1	1	1	1	1	1	1	1	5	5	5	5	5	5	6	6	6
2	3	4	4	1	2	1	2	1	1	5	5	5	5	5	5	5	5	5	1	1	0	0	0	0	1	0	0	0	0	0	0	0	0	0	0	0	0	0	0	0	6	5	6	6	6	6	6	6	6
2	3	4	4	1	2	2	1	2	1	4	3	3	4	3	3	4	4	4	4	4	4	4	4	3	4	4	4	4	4	4	4	4	2	2	2	2	2	2	2	2	4	4	4	4	4	4	4	4	4
2	3	4	4	1	2	2	1	2	1	4	4	4	4	4	4	4	4	4	1	1	0	0	0	0	0	0	1	0	0	0	0	1	0	0	0	0	0	0	0	0	5	5	5	5	5	5	5	5	5
2	3	4	4	1	2	2	2	1	1	4	4	4	4	4	4	4	4	4	0	0	0	5	0	0	5	0	5	0	0	6	0	0	6	6	0	0	1	6	4	6	5	5	5	5	5	5	5	5	5
2	3	4	4	1	2	3	1	2	1	5	5	5	5	4	4	5	5	5	0	0	0	0	0	0	0	0	0	0	0	0	1	0	0	1	0	1	1	1	1	1	6	6	6	6	6	6	6	6	6
2	3	4	4	1	2	3	2	2	1	5	5	5	5	5	5	5	5	5	1	1	0	0	1	0	1	1	0	0	0	0	0	0	0	1	1	0	0	1	0	0	6	6	6	6	6	6	6	6	6
2	3	4	4	1	2	4	1	2	2	5	5	5	5	4	4	4	5	5	1	2	2	0	0	1	1	0	0	0	0	0	0	0	0	0	0	1	0	0	0	0	6	6	5	6	6	6	6	5	5
2	3	4	4	1	2	4	2	1	1	4	4	4	4	3	3	3	3	3	1	3	3	4	2	3	5	3	3	1	2	2	1	1	6	4	5	5	4	4	4	4	4	4	4	4	4	4	4	4	5
2	3	4	4	2	1	1	3	1	1	4	4	4	4	4	4	4	4	4	3	3	3	1	0	2	0	1	1	1	1	2	3	0	2	2	2	1	0	1	1	1	5	6	5	5	5	6	6	5	5
2	3	4	4	2	1	2	1	1	1	5	5	5	4	5	4	5	5	5	0	1	0	1	0	0	0	0	1	0	1	0	1	0	0	0	1	0	1	1	1	0	6	6	6	6	6	6	6	6	6
2	3	4	4	2	1	2	3	1	2	5	5	5	5	5	5	5	4	4	0	2	0	0	0	0	0	0	0	4	4	4	4	4	1	0	1	0	0	0	0	0	6	6	6	6	6	5	6	6	5
2	3	4	5	1	1	3	2	1	1	5	5	5	5	5	5	5	5	5	0	0	0	1	0	0	0	0	0	1	0	0	0	0	0	1	0	1	0	0	0	0	6	6	6	6	6	6	6	6	6
2	3	5	2	1	2	1	2	2	1	5	5	5	5	5	5	5	5	5	0	1	0	0	0	0	0	1	1	0	2	0	0	0	0	1	0	1	1	0	0	1	6	6	5	5	5	5	6	6	6
2	3	5	3	1	1	3	3	1	1	5	5	5	5	5	5	5	5	5	0	0	0	0	0	0	0	0	0	1	0	0	0	0	0	1	0	0	0	0	0	0	6	6	6	6	6	6	6	6	6
2	3	5	3	1	2	1	1	2	2	4	4	4	4	4	5	5	4	4	3	1	1	1	1	1	2	1	1	1	1	1	0	1	2	1	1	2	1	0	0	0	5	4	4	5	5	5	6	5	5
2	3	5	3	1	2	1	3	2	1	5	4	4	5	5	4	5	5	4	1	2	0	0	0	0	1	0	1	0	1	0	0	0	1	0	1	0	1	0	1	1	5	5	5	5	5	5	6	6	5
2	3	5	3	1	2	3	1	2	1	3	3	5	4	4	4	5	5	5	1	2	1	0	1	0	0	1	1	1	2	1	1	1	1	0	0	1	0	0	1	0	5	5	4	4	4	4	4	5	5
2	3	5	3	1	2	3	1	2	1	4	4	3	4	4	5	4	4	4	3	3	3	3	2	2	2	2	2	2	3	2	3	3	1	0	2	2	2	2	2	2	5	5	5	4	4	4	5	6	5
2	3	5	3	1	2	3	1	2	1	5	5	5	5	5	5	3	3	3	0	0	0	0	0	0	1	0	1	0	2	0	0	0	0	1	0	1	0	1	0	1	6	6	6	6	6	6	6	6	6
2	3	5	3	1	2	4	1	2	1	5	4	5	5	5	5	5	5	5	0	0	0	0	2	0	0	0	1	0	0	1	0	0	1	0	0	1	1	0	1	2	6	6	6	6	6	6	6	6	6
2	3	5	4	1	1	1	2	1	2	4	4	4	4	4	4	4	4	4	3	2	1	0	0	0	0	0	0	4	0	0	0	0	0	0	1	1	1	1	0	2	4	4	5	5	5	4	5	4	4
2	3	5	4	1	1	1	2	1	2	4	4	4	4	4	4	4	4	5	3	2	1	0	0	0	0	0	0	4	0	0	0	0	0	2	0	0	1	1	0	1	4	4	5	5	5	4	5	4	4
2	3	5	4	1	1	2	3	1	1	5	5	5	5	5	5	5	4	5	0	1	0	1	1	0	0	0	1	2	0	2	1	1	1	1	1	1	0	1	2	1	6	6	6	5	6	5	6	5	6
2	3	5	4	1	1	2	3	1	1	5	5	5	5	5	5	5	5	5	0	1	1	0	0	0	1	0	0	0	0	0	0	1	0	0	0	0	0	0	0	0	6	6	6	6	6	6	6	6	6
2	3	5	4	1	1	2	3	1	2	4	4	4	4	5	5	4	5	5	0	1	1	1	0	1	0	0	0	0	0	0	0	0	0	1	0	1	0	1	1	1	6	6	6	6	6	6	6	6	5
2	3	5	4	1	1	3	3	1	1	3	3	2	2	4	2	3	1	1	2	5	3	0	1	1	3	0	1	0	0	1	0	0	1	0	1	2	1	0	2	1	5	4	5	6	6	5	5	5	2
2	3	5	4	1	1	3	3	1	1	5	5	5	5	5	5	5	5	5	0	2	1	0	0	0	1	0	0	0	0	0	0	0	0	0	0	0	0	0	1	0	6	6	6	6	6	6	6	6	5
2	3	5	4	1	1	4	2	1	1	5	5	5	5	5	5	5	5	5	0	0	0	0	0	1	0	0	0	0	0	0	0	0	0	0	0	0	0	0	0	0	6	6	6	6	6	6	6	6	6
2	3	5	4	1	1	4	2	1	1	5	5	5	5	5	5	5	5	5	0	0	0	1	1	1	0	0	2	0	0	0	0	0	0	0	0	1	0	0	0	0	5	5	6	6	6	6	6	6	5
2	3	5	4	1	2	2	2	1	1	5	5	5	5	5	5	5	5	5	0	0	0	0	0	0	0	0	0	0	0	0	0	0	0	0	0	0	0	0	0	0	5	5	5	6	6	6	6	6	5
2	3	5	4	1	2	3	1	2	1	2	2	2	3	4	3	3	5	3	1	0	1	0	3	2	2	2	4	4	3	3	3	2	0	1	0	1	1	1	1	1	5	5	5	5	5	5	5	6	5
2	3	5	4	1	2	3	1	2	1	5	5	5	5	5	5	5	5	5	0	1	0	1	1	0	0	1	2	2	1	0	0	0	0	0	0	0	0	0	0	0	6	6	5	5	5	5	6	5	5
2	3	5	4	1	2	3	1	2	2	5	5	4	5	5	4	5	5	5	0	1	2	0	1	0	2	2	0	2	0	1	0	1	1	2	1	0	1	2	1	0	6	6	6	6	6	6	6	6	6
2	3	5	4	1	2	3	2	1	1	4	4	4	4	4	1	4	4	4	6	6	6	6	0	2	6	5	6	2	1	0	1	6	6	4	0	0	1	5	4	6	4	3	5	4	3	4	4	3	1
2	3	5	4	1	2	3	2	2	1	4	4	4	4	2	3	2	4	3	3	6	6	6	6	0	3	3	6	0	0	3	0	1	6	6	0	0	5	0	4	6	6	3	2	3	3	3	5	5	3
2	3	5	4	1	2	4	1	2	2	5	4	4	4	5	5	5	5	5	0	3	2	0	0	2	1	0	0	1	0	1	0	1	0	1	1	0	1	1	1	1	5	4	5	4	5	4	5	5	6
2	4	1	1	1	2	3	1	2	1	4	4	4	3	4	4	4	5	5	3	4	2	0	2	0	3	1	2	2	1	0	0	0	2	1	0	1	0	0	0	0	5	5	5	5	5	5	6	5	4
2	4	1	1	2	2	1	1	1	2	4	3	4	4	4	3	4	3	4	5	5	5	5	3	5	5	0	0	4	5	3	0	0	0	1	1	0	1	1	0	1	4	4	4	4	4	4	4	4	4
2	4	2	1	1	2	1	1	2	1	5	5	5	5	5	4	4	4	5	0	0	0	1	1	0	1	1	0	0	0	0	0	0	1	1	0	1	0	0	1	1	4	5	4	5	4	6	6	5	4
2	4	2	1	2	2	3	1	2	1	5	5	5	5	5	5	5	5	5	4	2	0	0	0	0	2	1	0	0	0	1	1	1	0	1	1	1	1	1	1	1	4	4	4	4	4	4	4	4	4
2	4	2	2	1	2	1	1	2	1	4	5	5	4	4	4	4	4	4	0	0	0	0	0	0	4	0	0	0	0	0	0	0	1	1	0	0	0	1	1	1	5	5	5	5	5	5	6	5	5
2	4	2	2	1	2	1	1	2	1	4	5	5	5	4	4	4	4	4	0	0	0	0	1	0	0	0	0	2	2	3	1	1	0	0	1	0	2	0	1	1	5	5	6	5	5	5	6	5	5
2	4	2	3	1	2	2	1	2	1	4	4	4	4	4	4	4	4	4	0	0	0	0	0	0	0	1	0	0	0	0	0	1	0	0	0	0	0	0	0	0	5	5	5	5	5	5	5	5	5
2	4	2	3	1	2	2	1	2	1	5	5	5	5	5	5	5	5	5	0	1	0	0	1	1	0	0	0	0	0	0	0	0	0	1	0	1	1	1	1	1	6	6	6	6	6	6	6	6	5
2	4	2	4	2	2	3	1	2	2	4	5	5	5	5	5	5	5	5	0	0	0	0	0	0	0	0	0	0	0	0	0	0	0	0	0	0	0	0	0	0	5	6	6	6	5	5	6	6	5
2	4	3	1	1	2	1	1	1	1	5	5	5	5	5	5	5	5	5	0	0	0	0	0	0	0	0	0	0	0	0	0	0	0	2	2	0	0	0	0	0	6	6	6	6	6	6	6	6	6
2	4	3	1	1	2	3	1	2	1	3	3	4	4	4	3	3	3	4	1	2	2	3	4	1	1	1	2	1	0	0	2	2	0	1	2	2	1	0	1	1	4	4	4	4	4	4	4	4	4
2	4	3	1	2	2	1	1	2	2	2	3	4	3	3	4	3	4	5	2	3	4	4	3	2	2	0	2	3	3	3	0	3	2	2	2	1	1	1	1	1	4	4	4	4	4	4	4	4	5
2	4	3	1	2	2	2	1	1	1	4	4	4	4	4	4	4	4	5	0	1	0	1	0	0	1	2	0	0	1	0	0	1	0	0	0	1	0	1	0	1	5	5	6	5	5	5	6	6	6
2	4	3	1	2	2	4	1	2	1	4	4	4	4	4	4	4	4	4	2	3	0	3	1	0	1	0	0	2	0	0	0	2	0	0	0	0	0	0	0	0	6	5	6	6	5	5	6	6	6
2	4	3	2	1	2	1	1	1	1	5	5	5	5	4	4	4	4	4	1	2	1	0	0	1	0	0	1	1	2	0	0	1	0	0	0	1	0	0	0	0	6	6	5	6	6	6	6	6	6
2	4	3	2	1	2	1	1	2	1	4	5	5	5	4	4	5	4	4	0	0	0	0	0	1	2	3	1	2	1	2	1	2	2	1	2	1	2	2	2	1	5	5	5	5	5	5	5	5	5
2	4	3	3	1	1	3	3	1	1	4	4	4	4	4	4	4	4	4	0	0	0	0	0	0	1	0	1	0	0	0	0	0	0	0	2	0	0	0	0	0	5	5	5	5	5	5	5	5	5
2	4	3	3	1	1	3	3	1	1	4	4	4	4	4	4	4	4	4	0	0	0	1	0	1	1	1	0	0	0	0	1	0	1	0	0	1	0	1	1	0	5	5	5	5	5	5	5	5	5
2	4	3	3	1	2	2	1	2	1	5	5	5	5	5	4	5	5	5	2	1	0	0	1	2	0	1	0	2	0	1	0	0	1	0	2	1	2	1	0	1	6	6	6	6	6	6	6	6	6
2	4	3	3	2	2	3	1	1	1	4	4	4	5	4	4	4	4	4	1	1	1	0	1	0	1	1	1	0	1	1	0	0	0	0	0	0	1	0	0	0	4	4	5	5	5	4	5	5	4
2	4	3	4	1	1	4	3	1	1	5	5	5	5	5	5	5	5	5	1	1	1	0	0	0	0	2	1	1	1	1	1	2	1	0	1	0	1	1	1	1	5	5	5	5	5	5	5	5	4
2	4	3	4	2	2	3	1	1	1	4	4	4	4	4	4	4	4	4	2	1	2	1	0	1	1	2	1	0	2	2	0	1	1	0	0	0	0	0	0	1	4	4	5	5	5	5	5	4	5
2	4	3	4	2	2	3	1	1	1	4	4	4	4	4	4	4	5	5	0	1	2	0	1	0	0	1	0	1	0	1	0	2	1	0	1	1	2	1	1	0	4	4	5	5	5	5	5	4	5
2	4	4	1	1	1	2	3	1	1	4	4	4	4	4	4	4	4	4	2	0	0	0	2	1	2	2	2	0	2	2	0	2	0	0	0	1	0	0	2	0	5	5	5	5	5	5	5	5	5
2	4	4	1	1	2	1	1	1	1	5	5	5	5	5	5	5	5	5	0	0	0	0	0	0	0	0	1	0	0	0	0	0	0	2	1	0	0	0	0	0	6	6	6	6	6	6	5	6	6
2	4	4	1	2	2	2	1	1	1	5	4	5	5	5	5	5	5	5	0	0	0	0	0	1	0	0	0	0	0	0	1	0	0	0	0	1	0	0	0	0	6	6	6	6	6	6	6	5	6
2	4	4	3	1	1	1	1	1	1	4	5	5	5	5	5	5	5	5	0	3	2	2	2	2	2	1	1	1	0	0	0	1	0	0	0	0	0	0	1	1	5	5	5	5	5	5	5	5	5
2	4	4	3	1	2	1	1	2	1	5	5	4	5	5	4	5	5	5	0	1	0	0	0	0	0	1	0	1	0	0	0	0	0	1	0	1	1	1	0	0	6	6	6	6	6	6	6	6	5
2	4	4	3	1	2	1	1	2	2	4	4	4	4	4	4	4	4	4	1	0	1	0	0	0	0	0	0	0	1	1	1	1	0	1	0	0	0	0	0	0	5	5	5	5	6	6	6	5	5
2	4	4	3	1	2	3	1	2	2	5	5	5	5	5	4	5	5	4	1	1	0	0	0	0	0	1	0	1	0	0	1	1	0	0	0	1	1	1	1	1	5	5	6	6	6	5	6	5	5
2	4	4	3	2	2	3	1	1	1	3	3	3	4	3	4	4	4	4	0	0	0	1	0	1	0	1	2	1	0	1	1	1	0	1	0	1	1	1	1	0	5	5	5	5	5	5	5	5	4
2	4	4	3	2	2	3	1	1	1	5	5	5	5	4	5	5	5	5	0	0	0	0	0	0	0	1	0	0	0	0	0	0	0	1	0	1	0	1	0	1	6	6	5	6	6	5	6	5	6
2	4	4	4	1	1	1	3	1	1	4	4	4	4	4	4	4	4	4	1	1	1	0	0	0	1	1	1	0	0	0	0	0	0	0	2	1	1	0	0	0	4	4	5	5	5	4	5	4	4
2	4	4	4	1	1	1	3	1	1	4	4	4	4	4	4	4	4	4	1	1	1	0	1	1	1	1	1	0	0	0	0	1	0	0	0	0	0	0	0	0	4	4	5	5	5	4	5	4	4
2	4	4	4	1	1	1	4	1	1	4	4	4	4	5	5	5	5	5	2	2	0	1	2	1	0	0	0	0	2	2	0	1	0	0	0	1	0	0	2	0	4	4	5	5	5	5	5	4	5
2	4	4	4	1	1	3	3	1	1	4	4	4	4	4	4	4	4	4	0	0	0	0	0	0	1	0	0	0	0	0	0	0	0	0	2	0	0	0	0	0	5	5	5	5	5	5	5	5	5
2	4	4	4	1	1	3	3	1	1	4	4	4	4	4	4	4	4	4	0	0	0	0	0	0	1	0	1	0	0	0	0	0	0	0	2	0	0	0	0	0	5	5	5	5	5	5	5	5	5
2	4	4	4	1	1	3	3	1	1	4	4	4	4	4	4	4	4	4	3	2	1	2	2	1	2	2	3	0	2	2	0	1	0	0	0	1	0	0	2	0	5	5	5	5	5	5	5	5	5
2	4	4	4	1	1	3	3	1	1	4	4	4	4	4	4	4	4	4	3	4	3	2	2	1	3	0	0	1	0	0	2	2	0	0	0	0	0	0	1	1	5	5	5	5	5	5	5	5	5
2	4	4	4	1	2	2	1	1	1	4	4	5	5	4	4	4	4	4	2	1	1	0	0	1	2	1	1	3	3	2	3	3	1	0	0	1	1	0	0	0	5	5	5	5	5	5	5	5	5
2	4	5	1	1	1	3	4	2	1	5	4	4	4	4	3	4	4	4	2	4	0	6	0	0	5	0	6	0	0	5	1	4	6	6	1	0	1	1	1	6	6	3	5	6	6	6	5	5	3
2	4	5	1	2	2	1	1	1	1	5	5	5	5	5	5	5	5	5	0	0	0	0	1	0	0	0	0	0	1	0	0	0	0	0	0	0	1	1	0	1	6	5	5	6	6	6	6	6	6
2	4	5	2	1	1	1	1	2	1	4	4	4	4	4	4	4	4	4	0	0	1	0	0	1	0	1	0	0	0	0	0	0	0	1	2	1	1	1	2	1	5	6	6	4	5	5	5	5	5
2	4	5	3	1	1	1	4	1	1	3	3	2	2	2	2	4	4	4	3	2	2	2	1	1	2	2	2	0	2	2	0	1	0	0	0	1	1	1	1	1	3	3	4	4	4	4	5	4	5
2	4	5	3	1	1	2	4	1	1	3	3	4	4	4	5	5	5	5	2	2	3	2	1	1	2	2	2	1	2	0	1	2	1	0	2	0	1	0	1	1	3	3	4	4	4	5	5	4	5
2	4	5	3	1	1	3	1	1	2	4	4	5	4	4	3	5	4	5	1	2	0	0	1	0	3	0	0	0	2	0	0	0	2	1	1	1	1	0	0	0	5	4	5	6	5	5	6	5	3
2	4	5	3	1	1	3	3	1	1	3	3	2	2	2	2	4	4	4	2	6	6	2	2	4	6	3	2	5	2	2	1	1	0	0	0	1	2	2	2	0	3	3	4	4	4	4	5	3	4
2	4	5	3	1	1	3	3	1	2	5	4	4	4	4	4	4	4	4	1	1	0	1	0	0	1	0	0	0	0	0	1	2	2	1	0	1	2	1	1	1	5	5	5	5	5	5	5	5	5
2	4	5	3	1	1	3	4	1	1	5	5	5	4	5	5	5	5	5	1	1	0	2	0	0	2	0	0	0	1	0	0	1	0	0	0	1	0	1	0	1	6	6	6	6	6	6	6	6	6
2	4	5	3	1	1	4	3	1	1	5	5	5	5	4	5	5	5	5	1	2	2	0	0	0	0	2	0	0	1	0	1	0	0	0	0	0	0	0	0	1	6	6	6	6	6	6	6	6	6
2	4	5	3	1	2	1	2	1	1	4	4	5	5	4	4	4	4	5	1	3	1	0	0	0	2	0	0	0	2	0	0	1	0	1	0	1	0	0	0	1	5	6	6	6	5	6	6	6	6
2	4	5	3	1	2	1	3	2	2	5	5	5	4	4	4	4	4	4	1	2	1	0	0	0	0	0	0	0	0	0	0	1	1	0	0	0	0	0	0	0	6	6	5	6	6	6	6	5	5
2	4	5	3	1	2	2	1	2	2	5	4	4	5	4	5	5	5	4	2	2	0	2	2	0	0	0	0	1	0	0	0	0	0	1	1	1	2	2	2	2	6	5	5	5	5	5	5	5	5
2	4	5	3	1	2	2	2	1	1	4	4	4	4	4	3	4	4	4	2	2	2	5	0	0	5	0	5	0	0	3	0	0	6	6	0	0	3	6	1	6	4	5	4	6	5	5	5	5	5
2	4	5	3	1	2	3	1	1	2	4	5	4	4	4	5	4	3	3	2	4	3	3	1	1	6	0	1	5	0	1	0	0	1	1	3	0	1	1	1	1	5	3	6	5	5	6	5	6	5
2	4	5	3	1	2	4	1	2	2	4	3	4	4	4	4	4	4	4	0	3	3	0	0	0	0	0	1	0	0	0	0	0	0	0	0	0	0	0	0	0	5	5	5	5	5	5	5	5	5
2	4	5	3	1	2	4	1	2	2	5	5	4	4	5	5	5	5	5	1	3	2	0	0	0	0	0	0	1	1	1	2	1	1	0	0	1	0	1	0	1	5	6	5	5	6	6	6	6	5
2	4	5	3	2	1	3	3	1	2	4	5	5	6	4	4	4	4	4	0	2	0	0	0	1	0	0	0	2	1	0	0	1	1	0	0	1	0	1	0	1	6	6	6	6	6	6	6	5	4
2	4	5	3	2	2	1	1	1	1	4	4	4	4	3	4	4	4	4	0	0	0	0	0	0	0	0	0	0	0	0	0	0	0	0	0	0	0	0	0	0	5	5	5	5	5	5	5	5	5
2	4	5	4	1	1	1	2	1	1	4	4	4	4	4	4	4	4	4	0	0	0	0	0	0	0	0	0	0	0	1	0	0	0	0	0	0	0	0	0	0	6	6	6	6	6	6	6	5	6
2	4	5	4	1	1	1	3	1	1	4	4	4	4	4	4	4	4	4	1	2	1	0	0	0	1	0	0	0	0	0	0	0	0	0	0	0	0	0	0	0	6	5	5	6	6	6	6	4	4
2	4	5	4	1	1	1	3	1	1	5	5	5	5	5	5	5	5	5	0	1	0	0	0	0	0	1	2	1	1	1	1	1	0	0	0	0	0	0	0	0	6	6	6	6	6	6	6	6	6
2	4	5	4	1	1	1	3	1	2	4	4	4	4	4	4	4	4	4	2	4	1	1	0	1	0	1	1	2	1	1	1	2	0	2	1	0	1	2	2	2	5	5	4	5	5	5	5	5	5
2	4	5	4	1	1	1	4	1	1	4	4	5	4	4	4	4	4	4	1	4	2	1	1	1	0	0	1	1	1	1	0	0	1	1	1	1	1	2	1	1	5	4	5	5	5	5	5	5	5
2	4	5	4	1	1	1	4	1	1	4	4	5	5	5	5	5	4	5	1	1	0	0	0	0	0	0	0	1	0	0	0	0	0	0	0	0	0	0	0	0	6	6	6	6	5	6	6	6	6
2	4	5	4	1	1	2	3	1	1	4	4	4	4	4	4	4	4	4	2	3	3	3	2	2	3	2	2	1	0	0	0	0	1	0	0	0	0	1	1	1	4	4	4	5	5	4	5	4	5
2	4	5	4	1	1	2	3	1	1	5	4	4	4	4	4	3	3	4	2	4	1	0	2	2	2	2	1	2	3	2	2	2	1	0	0	1	1	0	1	0	5	5	5	5	5	5	5	5	6
2	4	5	4	1	1	2	3	1	1	5	5	5	4	5	5	4	4	5	0	0	0	1	0	0	2	0	0	0	0	0	0	0	0	1	0	1	0	1	0	1	5	5	5	5	5	5	6	6	6
2	4	5	4	1	1	2	4	1	1	3	3	3	4	4	3	4	4	4	3	3	3	4	4	3	3	0	0	0	0	0	0	0	0	0	1	0	1	1	0	0	6	6	6	6	6	6	6	6	5
2	4	5	4	1	1	2	4	1	1	4	4	4	4	5	4	4	4	4	1	5	1	1	0	0	6	0	6	0	0	6	0	4	6	4	0	0	0	5	0	6	6	6	6	6	6	6	6	6	6
2	4	5	4	1	1	3	3	1	1	4	5	5	4	4	3	4	4	4	2	3	4	2	4	1	4	1	0	5	1	1	0	0	1	1	1	4	0	1	1	0	4	4	4	5	5	6	6	4	5
2	4	5	4	1	1	3	3	1	1	5	5	5	5	5	4	4	5	5	2	4	3	1	2	2	2	1	2	1	1	0	2	2	1	1	2	1	1	1	1	1	5	6	5	6	6	5	6	5	5
2	4	5	4	1	1	3	4	1	1	4	3	3	3	3	2	4	4	4	5	6	6	6	0	6	6	6	6	0	0	5	6	6	6	0	0	0	0	0	0	6	5	1	1	2	3	5	4	4	5
2	4	5	4	1	1	3	4	1	1	4	4	4	4	4	4	4	5	4	1	1	0	0	0	1	0	0	0	1	0	0	1	1	0	1	0	1	0	1	1	1	6	6	5	5	6	6	5	5	5
2	4	5	4	1	1	4	4	1	1	5	5	5	5	5	5	4	5	4	0	1	0	0	0	0	0	0	0	0	0	0	0	0	0	1	0	0	0	0	0	0	6	6	6	6	6	6	6	6	6
2	4	5	4	1	1	4	4	1	1	5	5	5	5	5	5	5	5	5	0	0	0	0	0	0	1	0	0	0	0	0	0	0	0	0	0	0	0	0	0	0	6	6	6	6	6	6	6	6	6
2	4	5	4	1	2	1	2	2	1	5	5	5	5	5	4	5	5	5	1	1	2	0	0	0	1	0	0	0	0	1	0	1	0	0	0	1	0	0	0	0	5	6	5	6	5	6	5	5	5
2	4	5	4	2	1	1	4	1	2	5	4	5	4	4	5	4	4	4	0	4	0	0	1	0	0	0	1	0	0	0	0	0	1	0	0	1	0	1	1	0	6	6	6	6	6	6	6	6	6
2	4	5	4	2	1	2	3	1	1	4	4	4	4	4	4	4	4	4	0	4	2	0	1	0	1	1	0	1	1	2	2	2	2	1	0	0	0	0	0	0	5	5	5	5	5	5	5	5	5
2	4	5	4	2	1	3	3	1	2	5	5	5	5	5	4	5	5	5	0	0	1	0	0	2	1	2	0	0	0	1	0	1	1	2	1	2	2	1	0	0	6	6	5	5	5	5	5	6	5
2	4	5	4	2	1	3	4	1	2	4	4	4	4	4	4	3	3	4	2	2	2	2	2	0	2	2	1	5	0	0	0	5	1	1	1	0	1	1	1	1	5	5	5	5	5	5	6	5	5
1	3	4	4	1	1	3	2	1	1	5	5	5	5	5	5	5	5	5	1	1	1	1	1	2	1	1	0	0	0	0	0	0	0	0	0	0	0	0	0	0	6	6	6	6	6	6	6	6	6
[truncated: 21 more columns]
